# Supplementary material for: Ancient Duplication and Lineage-Specific Transposition Determine Evolutionary Trajectory of ERF Subfamily across Angiosperms
Source: Int J Mol Sci. 2024 Apr 1;25(7):3941. doi: 10.3390/ijms25073941 (PMC11011629; doi:10.3390/ijms25073941)
Supplement: Supplementary file 1 [file ijms-25-03941-s001.zip]

Archive with 3 entries (3 files):
- Captions.pdf
- Supplemental_FigureS1.png
- Supplemental_table_v0.5.xlsx
