# Supplementary material for: Ancient Duplication and Lineage-Specific Transposition Determine Evolutionary Trajectory of ERF Subfamily across Angiosperms
Source: Int J Mol Sci. 2024 Apr 1;25(7):3941. doi: 10.3390/ijms25073941 (PMC11011629; doi:10.3390/ijms25073941)
Supplement: Supplementary file 1 [file ijms-25-03941-s001.zip › Supplemental_table_v0.5.xlsx]

## Sheet: TableS1
Supplemental Table S1. Detail information of 107 plant genomes
No.	Lineage	Family	Species	Order	Family	Common Name	Abbreviation	Size(Mb)	Resource
1	Angiosperms	Rosids	Vigna radiata	Fabales	Fabaceae	Mung bean	vra	464	https://legumeinfo.org
2	Angiosperms	Rosids	Vigna angularis	Fabales	Fabaceae	Adzuki bean	van	467	https://legumeinfo.org/home
3	Angiosperms	Rosids	Phaseolus vulgaris	Fabales	Fabaceae	Common bean	pvu	537	https://phytozome.jgi.doe.gov/pz/portal.html
4	Angiosperms	Rosids	Glycine max	Fabales	Fabaceae	Soybean	gma	978	https://phytozome.jgi.doe.gov/pz/portal.html
5	Angiosperms	Rosids	Cajanus cajan	Fabales	Fabaceae	Pigeon pea	cca	606	http://gigadb.org/dataset/100028
6	Angiosperms	Rosids	Trifolium pratense	Fabales	Fabaceae	Red clover	tpr	309	https://phytozome.jgi.doe.gov/pz/portal.html
7	Angiosperms	Rosids	Medicago truncatula	Fabales	Fabaceae	Barrel medic	mtr	413	https://phytozome.jgi.doe.gov/pz/portal.html
8	Angiosperms	Rosids	Arachis duranensis	Fabales	Fabaceae	Peanut	adu	1084	https://peanutbase.org/files/genomes/Arachis_duranensis/annotation/maker/
9	Angiosperms	Rosids	Lotus japonicus	Fabales	Fabaceae		lja	394	ftp://ftp.kazusa.or.jp/pub/lotus/lotus_r3.0/
10	Angiosperms	Rosids	Lupinus angustifolius	Fabales	Fabaceae	Narrow-leaved blue lupine	Lang	609	https://www.ncbi.nlm.nih.gov/genome/?term=Lupinus+angustifolius
11	Angiosperms	Rosids	Cicer arietinum	Fabales	Fabaceae	Chickpea	car	531	https://legumeinfo.org/download
12	Angiosperms	Rosids	Prunus mume	Rosales	Rosaceae	Japanese apricot	pmu	234	ftp://climb.genomics.cn/pub/10.5524/100001_101000/100084/
13	Angiosperms	Rosids	Prunus persica	Rosales	Rosaceae	Peach	ppe	227	https://phytozome.jgi.doe.gov/pz/portal.html
14	Angiosperms	Rosids	Pyrus x bretschneideri	Rosales	Rosaceae	Chinese white pear	pbr	509	http://gigadb.org/dataset/100083
15	Angiosperms	Rosids	Malus domestica	Rosales	Rosaceae	Apple	mdo	870	https://www.rosaceae.org/analysis/162
16	Angiosperms	Rosids	Rubus occidentalis	Rosales	Rosaceae	Black raspberry	roc	293	https://www.rosaceae.org/organism/Rubus/occidentalis
17	Angiosperms	Rosids	Fragaria vesca	Rosales	Rosaceae	Wild strawberry	fve	214	https://phytozome.jgi.doe.gov/pz/portal.html
18	Angiosperms	Rosids	Morus notabilis	Rosales	Moraceae	Mulberry	Mnot	320	https://www.ncbi.nlm.nih.gov/genome/?term=Morus+notabilis
19	Angiosperms	Rosids	Ziziphus jujuba	Rosales	Rhamnaceae	Common jujube	Zjuj	438	https://www.ncbi.nlm.nih.gov/genome/?term=Ziziphus+jujuba
20	Angiosperms	Rosids	Humulus lupulus	Rosales	Cannabaceae	European hop	hlu	2500	http://hopbase.cgrb.oregonstate.edu/resources
21	Angiosperms	Rosids	Jatropha curcas	Malpighiales	Euphorbiaceae	Physic nut	jcu	298	www.kazusa.or.jp/jatropha/
22	Angiosperms	Rosids	Manihot esculenta	Malpighiales	Euphorbiaceae	Cassava	mes	495	https://phytozome.jgi.doe.gov/pz/portal.html
23	Angiosperms	Rosids	Ricinus communis	Malpighiales	Euphorbiaceae	Castor Bean	rco	400	https://phytozome.jgi.doe.gov/pz/portal.html
24	Angiosperms	Rosids	Linum usitatissimum	Malpighiales	Linaceae	Flax	lus	318	https://phytozome.jgi.doe.gov/pz/portal.html
25	Angiosperms	Rosids	Populus trichocarpa	Malpighiales	Salicaceae	Black cottonwood	ptr	423	https://phytozome.jgi.doe.gov/pz/portal.html
26	Angiosperms	Rosids	Cucumis sativus	Cucurbitales	Cucurbitaceae	Cucumber	csa	203	https://phytozome.jgi.doe.gov/pz/portal.html
27	Angiosperms	Rosids	Cucumis melo	Cucurbitales	Cucurbitaceae	Muskmelon	cme	361	https://genomevolution.org/coge/OrganismView.pl
28	Angiosperms	Rosids	Citrullus lanatus	Cucurbitales	Cucurbitaceae	Watermelon	cla	321	www.icugi.org/cgi-bin/ICuGI/misc/download.cgi
29	Angiosperms	Rosids	Castanea mollissima	Fagales	Fagaceae	Chinese chestnut	cmo	833	https://www.hardwoodgenomics.org/chinese-chestnut-genome#genomedownloads
30	Angiosperms	Rosids	Juglans regia	Fagales	Juglandaceae	English walnut	jre	700	https://www.hardwoodgenomics.org/english-walnut-genome
31	Angiosperms	Rosids	Betula pendula	Fagales	Betulaceae	Silver birch	Bpen	435	https://genomevolution.org/coge/OrganismView.pl
32	Angiosperms	Rosids	Capsella grandiflora	Brassicales	Brassicaceae		cgr	112	https://phytozome.jgi.doe.gov/pz/portal.html
33	Angiosperms	Rosids	Capsella rubella	Brassicales	Brassicaceae	Pink shepherd's-purse	cru	135	https://phytozome.jgi.doe.gov/pz/portal.html
34	Angiosperms	Rosids	Arabidopsis lyrata	Brassicales	Brassicaceae		Alyr	207	https://phytozome.jgi.doe.gov/pz/portal.html
35	Angiosperms	Rosids	Arabidopsis thaliana	Brassicales	Brassicaceae	Thale cress	ath	135	https://phytozome.jgi.doe.gov/pz/portal.html
36	Angiosperms	Rosids	Camelina sativa	Brassicales	Brassicaceae	False flax	Csat	641	https://www.ncbi.nlm.nih.gov/genome/?term=Camelina+sativa
37	Angiosperms	Rosids	Brassica oleracea	Brassicales	Brassicaceae	Wild cabbage	bol	489	http://plants.ensembl.org/Brassica_oleracea/Info/Index
38	Angiosperms	Rosids	Brassica rapa	Brassicales	Brassicaceae	Field mustard	bra	283	https://phytozome.jgi.doe.gov/pz/portal.html
39	Angiosperms	Rosids	Brassica napus	Brassicales	Brassicaceae	Rape	bnp	976	www.genoscope.cns.fr/brassicanapus/data/
40	Angiosperms	Rosids	Raphanus raphanistrum	Brassicales	Brassicaceae	Wild radish	rra	254	https://genomevolution.org/coge/OrganismView.pl
41	Angiosperms	Rosids	Thellungiella halophila	Brassicales	Brassicaceae	Salt cress	thh	241	http://brassicadb.org/brad/
42	Angiosperms	Rosids	Thellungiella salsuginea	Brassicales	Brassicaceae		tsa	234	http://brassicadb.org/brad/
43	Angiosperms	Rosids	Leavenworthia alabamica	Brassicales	Brassicaceae		lal	174	http://brassicadb.org/brad/
44	Angiosperms	Rosids	Aethionema arabicum	Brassicales	Brassicaceae	Dick	aar	118	https://genomevolution.org/coge/OrganismView.pl
45	Angiosperms	Rosids	Schrenkiella parvula	Brassicales	Brassicaceae		spa	137	http://brassicadb.org/brad/
46	Angiosperms	Rosids	Boechera stricta	Brassicales	Brassicaceae	Canada rockcress	Bost	197	https://phytozome.jgi.doe.gov/pz/portal.html
47	Angiosperms	Rosids	Arabis alpina	Brassicales	Brassicaceae	Gray rockcress	Alp	309	https://genomevolution.org/coge/OrganismView.pl
48	Angiosperms	Rosids	Sisymbrium irio	Brassicales	Brassicaceae	London rocket	sir	246	http://brassicadb.org/brad/
49	Angiosperms	Rosids	Cleome gynandra	Brassicales	Cleomaceae	Spider plant	cgy	740	https://genomevolution.org/coge/OrganismView.pl
50	Angiosperms	Rosids	Tarenaya hassleriana	Brassicales	Cleomaceae	Spiny spiderflower	tha	248	https://genomevolution.org/coge/OrganismView.pl
51	Angiosperms	Rosids	Carica papaya	Brassicales	Caricaceae	Papaya	cpa	135	https://phytozome.jgi.doe.gov/pz/portal.html
52	Angiosperms	Rosids	Gossypium raimondii	Malvales	Malvaceae	Cotton	gra	761	https://phytozome.jgi.doe.gov/pz/portal.html
53	Angiosperms	Rosids	Theobroma cacao	Malvales	Malvaceae	Cacao	tca	346	https://phytozome.jgi.doe.gov/pz/portal.html
54	Angiosperms	Rosids	Eucalyptus grandis	Myrtales	Myrtaceae	Flooded gum	egr	691	https://phytozome.jgi.doe.gov/pz/portal.html
55	Angiosperms	Rosids	Citrus sinensis	Sapindales	Rutaceae	Sweet orange	csi	319	https://phytozome.jgi.doe.gov/pz/portal.html
56	Angiosperms	Rosids	Vitis vinifera	Vitales	Vitaceae	Wine grape	vvi	487	https://phytozome.jgi.doe.gov/pz/portal.html
57	Angiosperms	Super-Asterids	Solanum pennellii	Solanales	Solanaceae	Wild tomato	spe	942	www.plabipd.de/project_spenn/start.ep
58	Angiosperms	Super-Asterids	Solanum lycopersicum	Solanales	Solanaceae	Tomato	sly	824	https://phytozome.jgi.doe.gov/pz/portal.html
59	Angiosperms	Super-Asterids	Solanum tuberosum	Solanales	Solanaceae	Potato	stu	720	https://phytozome.jgi.doe.gov/pz/portal.html
60	Angiosperms	Super-Asterids	Solanum melongena	Solanales	Solanaceae	Eggplant	sme	833	http://eggplant.kazusa.or.jp/
61	Angiosperms	Super-Asterids	Capsicum annuum	Solanales	Solanaceae	Chili pepper	can	3350	http://peppersequence.genomics.cn/page/species/download.jsp
62	Angiosperms	Super-Asterids	Nicotiana benthamiana	Solanales	Solanaceae		nbe	2630	ftp://ftp.solgenomics.net/genomes/Nicotiana_benthamiana/annotation/Niben044/
63	Angiosperms	Super-Asterids	Nicotiana tomentosiformis	Solanales	Solanaceae		Ntom	1688	https://www.ncbi.nlm.nih.gov/genome/?term=Nicotiana+tomentosiformis
64	Angiosperms	Super-Asterids	Nicotiana attenuata	Solanales	Solanaceae	Coyote tobacco	Natt	2500	https://www.ncbi.nlm.nih.gov/genome/?term=Nicotiana+attenuata
65	Angiosperms	Super-Asterids	Nicotiana sylvestris	Solanales	Solanaceae	Wood tobacco	Nsyl	2222	https://www.ncbi.nlm.nih.gov/genome/?term=Nicotiana+sylvestris
66	Angiosperms	Super-Asterids	Petunia axillaris	Solanales	Solanaceae		pax	1000	https://solgenomics.net/organism/1487/view
67	Angiosperms	Super-Asterids	Ipomoea nil	Solanales	Convolvulaceae	Japanese morning glory	Inil	735	https://www.ncbi.nlm.nih.gov/assembly/GCF_001879475.1/
68	Angiosperms	Super-Asterids	Utricularia gibba	Lamiales	Lentibulariaceae	Humped bladderwort	ugi	82	https://genomevolution.org/coge/OrganismView.pl
69	Angiosperms	Super-Asterids	Sesamum indicum	Lamiales	Pedaliaceae	Sesame	sin	274	www.ocri-genomics.org/Sinbase/login.htm
70	Angiosperms	Super-Asterids	Mimulus guttatus	Lamiales	Phrymaceae	Spotted monkey flower	mgu	313	https://phytozome.jgi.doe.gov/pz/portal.html
71	Angiosperms	Super-Asterids	Coffea canephora	Gentianales	Rubiaceae	Robusta coffee	coc	710	http://coffee-genome.org/download
72	Angiosperms	Super-Asterids	Lactuca sativa	Asterales	Asteraceae	Lettuce	Lsa	2380	https://genomevolution.org/coge/OrganismView.pl
73	Angiosperms	Super-Asterids	Helianthus annuus	Asterales	Asteraceae	Common sunflower	hel	3641	https://sunflowergenome.org/
74	Angiosperms	Super-Asterids	Daucus carota	Apiales	Apiaceae	Carrot	dca	421	https://phytozome.jgi.doe.gov/pz/portal.html
75	Angiosperms	Super-Asterids	Actinidia chinensis	Ericales	Actinidiaceae	Kiwifruit	ach	616	ftp://bioinfo.bti.cornell.edu/pub/kiwifruit/
76	Angiosperms	Super-Asterids	Chenopodium quinoa	Caryophyllales	Amaranthaceae	Quinoa	Cqui	1385	https://phytozome.jgi.doe.gov/pz/portal.html
77	Angiosperms	Super-Asterids	Spinacia oleracea	Caryophyllales	Amaranthaceae	Spinach	sol	498	bvseq.molgen.mpg.de/Genome/Download/Spinach/
78	Angiosperms	Super-Asterids	Beta vulgaris	Caryophyllales	Amaranthaceae	Common beet	bvu	567	bvseq.molgen.mpg.de/Genome/Download/RefBeet-1.2/
79	Angiosperms	Super-Asterids	Amaranthus hypochondriacus	Caryophyllales	Amaranthaceae	Grain Amaranth	Ahyp	404	https://phytozome.jgi.doe.gov/pz/portal.html
80	Angiosperms	Eudicots	Nelumbo nucifera	Proteales	Nelumbonaceae	Sacred Lotus	nnu	929	http://lotus-db.wbgcas.cn/
81	Angiosperms	Monocots	Triticum urartu	Poales	Poaceae	Red wild einkorn	tur	4660	http://plants.ensembl.org/Triticum_urartu/Info/Index
82	Angiosperms	Monocots	Triticum aestivum	Poales	Poaceae	Bread wheat	tae	13428	http://plants.ensembl.org/Triticum_aestivum/Info/Index
83	Angiosperms	Monocots	Aegilops tauschii	Poales	Poaceae	Tausch's goatgrass	ata	2692	http://plants.ensembl.org/Aegilops_tauschii/Info/Index
84	Angiosperms	Monocots	Hordeum vulgare	Poales	Poaceae	Barley	HOR	4790	http://webblast.ipk-gatersleben.de/barley_ibsc/downloads/?C=S;O=A
85	Angiosperms	Monocots	Brachypodium distachyon	Poales	Poaceae	Stiff Brome	bdi	272	https://phytozome.jgi.doe.gov/pz/portal.html
86	Angiosperms	Monocots	Oryza glaberrima	Poales	Poaceae	African rice	ogl	316	https://plants.ensembl.org/Oryza_glaberrima/Info/Annotation/#assembly
87	Angiosperms	Monocots	Oryza sativa	Poales	Poaceae	Rice	osa	372	https://phytozome.jgi.doe.gov/pz/portal.html
88	Angiosperms	Monocots	Oryza rufipogon	Poales	Poaceae	Wild rice	oru	339	http://plants.ensembl.org/Oryza_rufipogon/Info/Index
89	Angiosperms	Monocots	leersia perrieri	Poales	Poaceae		lpe	267	http://plants.ensembl.org/Leersia_perrieri/Info/Index
90	Angiosperms	Monocots	Phyllostachys heterocycla	Poales	Poaceae	Mao Zhu	phe	2050	http://www.bamboogdb.org/page/search.jsp
91	Angiosperms	Monocots	Zea mays	Poales	Poaceae	Maize	zma	2066	https://phytozome.jgi.doe.gov/pz/portal.html
92	Angiosperms	Monocots	Zea mays -V4	Poales	Poaceae	Maize	Zmay	2135	https://www.ncbi.nlm.nih.gov/genome/?term=Zea+mays
93	Angiosperms	Monocots	Sorghum bicolor	Poales	Poaceae	Sorghum	sbi	732	https://phytozome.jgi.doe.gov/pz/portal.html
94	Angiosperms	Monocots	Setaria italica	Poales	Poaceae	Foxtail millet	sit	406	https://phytozome.jgi.doe.gov/pz/portal.html
95	Angiosperms	Monocots	Oropetium thomaeum	Poales	Poaceae		oth	250	https://phytozome.jgi.doe.gov/pz/portal.html
96	Angiosperms	Monocots	Ananas comosus	Poales	Bromeliaceae	Pineapple	aco	382	https://phytozome.jgi.doe.gov/pz/portal.html
97	Angiosperms	Monocots	Elaeis guineensis	Arecales	Arecaceae	African oil palm	egu	1535	https://www.ncbi.nlm.nih.gov/genome/2669
98	Angiosperms	Monocots	Phoenix dactylifera	Arecales	Arecaceae	Date palm	Pdac	605	https://genomevolution.org/coge/OrganismView.pl
99	Angiosperms	Monocots	Musa acuminata	Zingiberales	Musaceae	Dwarf banana	mac	472	http://banana-genome-hub.southgreen.fr/download
100	Angiosperms	Monocots	Dendrobium catenatum	Asparagales	Orchidaceae		Dcat	1104	https://www.st-va.ncbi.nlm.nih.gov/assembly/GCF_001605985.1/
101	Angiosperms	Monocots	Phalaenopsis equestris	Asparagales	Orchidaceae		peq	1064	ftp://ftp.genomics.org.cn/from_BGISZ/20130120/02.annotation/02.gene/
102	Angiosperms	Monocots	Asparagus officinalis	Asparagales	Asparagaceae	Garden asparagus	Aoff	1188	https://www.ncbi.nlm.nih.gov/genome/?term=Asparagus+officinalis
103	Angiosperms	Monocots	Xerophyta viscosa	Pandanales	Velloziaceae		Xvis	295	https://www.ncbi.nlm.nih.gov/genome/?term=Xerophyta+viscosa
104	Angiosperms	Monocots	Spirodela polyrhiza	Alismatales	Araceae	Great duckweed	spo	158	https://phytozome.jgi.doe.gov/pz/portal.html
105	Angiosperms	Monocots	Lemna minor	Alismatales	Lemnaceae		lmi	481	https://genomevolution.org/coge/OrganismView.pl
106	Angiosperms	Monocots	Zostera marina	Alismatales	Zosteraceae		zom	204	https://phytozome.jgi.doe.gov/pz/portal.html
107	Angiosperms		Amborella trichopoda	Amborellales	Amborellaceae		atr	706	https://phytozome.jgi.doe.gov/pz/portal.html

## Sheet: TableS2
Supplemental Table S2.Statistics of the ERF subfamily genes identified in different plant lineages.
Species	V	VI	VII	VIII	IX	X	Total genes
Vigna radiata	15	7	5	13	14	7	61
Vigna angularis	10	9	4	17	29	8	77
Phaseolus vulgaris	18	12	4	18	32	10	94
Glycine max	32	23	9	35	66	20	185
Cajanus cajan	20	9	4	16	39	8	96
Trifolium pratense	10	6	2	8	25	7	58
Medicago truncatula	18	8	6	17	41	11	101
Arachis duranensis	7	4	5	11	5	6	38
Lotus japonicus	12	7	5	12	22	11	69
Lupinus angustifolius	19	15	9	25	32	19	119
Cicer arietinum	13	9	3	13	22	8	68
Prunus mume	10	8	3	10	18	6	55
Prunus persica	11	8	3	10	19	6	57
Pyrus x bretschneideri	13	15	5	15	48	20	116
Malus domestica	25	14	8	23	49	16	135
Rubus occidentalis	11	7	3	10	22	5	58
Fragaria vesca	11	7	3	11	20	5	57
Morus notabilis	11	6	3	10	20	7	57
Ziziphus jujuba	14	6	4	15	25	6	70
Humulus lupulus	7	3	2	7	14	2	35
Jatropha curcas	12	5	3	12	18	8	58
Manihot esculenta	22	10	5	21	29	12	99
Ricinus communis	11	5	3	11	17	7	54
Linum usitatissimum	24	11	6	14	50	5	110
Populus trichocarpa	19	11	6	21	34	9	100
Cucumis sativus	13	10	5	12	15	8	63
Cucumis melo	15	11	5	13	18	8	70
Citrullus lanatus	15	11	5	12	20	9	72
Castanea mollissima	13	4	4	13	20	10	64
Juglans regia	14	12	5	25	29	7	92
Betula pendula	12	6	3	12	28	8	69
Capsella grandiflora	4	11	5	14	18	6	58
Capsella rubella	6	12	5	15	18	8	64
Arabidopsis lyrata	5	11	5	15	22	8	66
Arabidopsis thaliana	5	11	5	15	17	8	61
Camelina sativa	15	30	14	45	56	23	183
Brassica oleracea	12	21	8	33	32	16	122
Brassica rapa	12	22	10	33	34	16	127
Brassica napus	23	41	18	59	62	27	230
Raphanus raphanistrum	9	14	9	27	31	14	104
Eutrema halophilum	5	12	7	14	17	7	62
Eutrema salsugineum	5	13	4	14	18	7	61
Leavenworthia alabamica	8	16	8	13	23	9	77
Aethionema arabicum	3	10	4	15	14	7	53
Schrenkiella parvula	5	13	5	16	19	8	66
Boechera stricta	5	11	5	14	19	9	63
Arabis alpina	5	10	4	13	15	5	52
Sisymbrium irio	4	12	5	11	18	7	57
Gynandropsis gynandra	6	11	7	19	16	9	68
Tarenaya hassleriana	5	15	14	17	21	12	84
Carica papaya	9	5	5	10	11	6	46
Gossypium raimondii	20	14	7	22	59	15	137
Theobroma cacao	12	7	4	11	19	7	60
Eucalyptus grandis	9	6	2	9	33	11	70
Citrus sinensis	10	7	3	10	18	4	52
Vitis vinifera	9	1	2	8	21	6	47
Solanum pennellii	14	9	5	14	33	12	87
Solanum lycopersicum	12	9	5	15	35	12	88
Solanum tuberosum	14	10	5	18	40	12	99
Solanum melongena	11	7	5	14	30	7	74
Capsicum annuum	13	6	7	17	33	10	86
Nicotiana benthamiana	18	15	7	35	57	12	144
Nicotiana tomentosiformis	14	6	5	19	41	11	96
Nicotiana attenuata	15	8	5	20	44	12	104
Nicotiana sylvestris	16	7	5	19	36	12	95
Petunia axillaris	16	12	4	16	40	7	95
Ipomoea nil	14	12	6	20	43	10	105
Utricularia gibba	6	15	6	14	9	11	61
Sesamum indicum	10	10	3	12	23	6	64
Erythranthe guttata	8	9	5	11	25	6	64
Coffea canephora	9	5	4	11	14	4	47
Lactuca sativa	12	12	7	18	42	12	103
Helianthus annuus	9	12	7	12	29	14	83
Daucus carota	15	12	8	16	46	10	107
Actinidia chinensis	20	15	7	17	31	2	92
Chenopodium quinoa	11	8	7	13	15	9	63
Spinacia oleracea	3	3	2	10	9	4	31
Beta vulgaris	6	4	3	11	9	8	41
Amaranthus hypochondriacus	6	5	6	18	11	5	51
Nelumbo nucifera	5	7	7	16	15	6	56
Triticum urartu	2	2	7	1	3	3	18
Triticum aestivum	12	4	12	7	28	9	72
Aegilops tauschii	5	3	12	1	15	4	40
Hordeum vulgare	6	5	8	6	8	4	37
Brachypodium distachyon	11	10	8	19	15	8	71
Oryza glaberrima	7	8	14	14	16	8	67
Oryza sativa	8	11	15	16	18	11	79
Oryza rufipogon	8	12	12	14	17	12	75
Leersia perrieri	9	6	14	16	15	11	71
Phyllostachys edulis	2	7	15	15	8	18	65
Zea mays	13	14	15	30	20	15	107
Zea mays -V4	14	15	13	32	22	17	113
Sorghum bicolor	10	10	11	18	26	13	88
Setaria italica	12	8	14	19	24	14	91
Oropetium thomaeum	2	1	3	0	0	0	6
Ananas comosus	7	7	5	10	10	9	48
Elaeis guineensis	3	4	7	10	15	10	49
Phoenix dactylifera	11	12	13	18	16	8	78
Musa acuminata	13	26	20	40	26	22	147
Dendrobium catenatum	9	7	4	11	17	10	58
Phalaenopsis equestris	5	9	3	9	5	4	35
Asparagus officinalis	6	1	4	3	4	4	22
Xerophyta viscosa	13	14	7	19	34	13	100
Spirodela polyrhiza	2	5	7	5	6	5	30
Lemna minor	3	8	3	16	16	6	52
Zostera marina	4	4	12	11	10	4	45
Amborella trichopoda	8	3	4	9	7	5	36
	1150	1049	698	1689	2582	995	8163

## Sheet: TableS3
Supplemental Table S3.List of all the ERF subfamily genes identified in the 107 angiosperms.
V	aar_AA12G00072	11
V	ach_Achn065941	11
V	ach_Achn134421	11
V	ach_Achn187281	11
V	ach_Achn310001	11
V	ach_Achn329031	11
V	aco_016902	11
V	adu_Aradu.14Z9Y	11
V	adu_Aradu.D4PZ8	11
V	AhypAH016245	11
V	Alp267360	11
V	AlyrAL6G36850	11
V	Aoff109820662	11
V	ath_AT5G25190	11
V	atr_scaffold00150.32atr	11
V	bdi_Bradi1g47480	11
V	bdi_Bradi3g54160	11
V	bnp_BnaA02g32120D	11
V	bnp_BnaA06g27540D	11
V	bnp_BnaA09g04650D	11
V	bnp_BnaC02g40810D	11
V	bnp_BnaC09g04110D	11
V	bol_Bo2g158960	11
V	bol_Bo7g096180	11
V	bol_Bo9g011440	11
V	Bostr.29827s0297	11
V	Bpen1260998853	11
V	Bpen1261032302	11
V	bra_B03652	11
V	bra_F02721	11
V	bra_I00552	11
V	bvu_Bv2_031130_cghd	11
V	can_Capana03g000500	11
V	can_Capana06g001119	11
V	can_Capana06g001444	11
V	car_09725.1	11
V	car_14777.1	11
V	cca_09226	11
V	cca_31890	11
V	cca_37494	11
V	cca_37896	11
V	cgr_1945s0014	11
V	cgy_16326	11
V	cla_012728	11
V	cla_015332	11
V	cla_021006	11
V	cla_022353	11
V	cme_3C011286	11
V	cme_3C016980	11
V	cme_3C017860	11
V	cme_3C023458	11
V	coc_04_g04880	11
V	coc_08_g00110	11
V	cpa_10.113cpa	11
V	cpa_127.4cpa	11
V	CquiAUR62012456	11
V	CquiAUR62031580	11
V	cru_10001796	11
V	csa_096220	11
V	csa_162710	11
V	csa_271720	11
V	Csat104706842	11
V	Csat104736539	11
V	Csat104770995	11
V	csi_1g029507	11
V	csi_1g030482	11
V	dca_016292	11
V	dca_025583	11
V	egr_C02719	11
V	egr_F03947	11
V	egu_sc00044_405	11
V	fve_15036	11
V	fve_15940	11
V	gma_04G062900	11
V	gma_06G064000	11
V	gma_07G025800	11
V	gma_08G216600	11
V	gma_13G369400	11
V	gma_14G111600	11
V	gma_15G004200	11
V	gma_17G216100	11
V	gra_001G036500	11
V	gra_009G060600	11
V	gra_009G125100	11
V	gra_010G117500	11
V	gra_010G222900	11
V	hel_Ha16_00020749	11
V	HORVU7Hr1G029870	11
V	Inil109159458	11
V	Inil109164680	11
V	Inil109172224	11
V	jcu_4S00037.60jcu	11
V	lal_scaffold1022_14lal	11
V	lal_scaffold1960_1lal	11
V	Lang109326740	11
V	Lang109327432	11
V	Lang109343769	11
V	Lang109347166	11
V	Lang109357826	11
V	lja_1g3v1841220.1lja	11
V	lja_3g3v0014470.1lja	11
V	lpe_02G29600.1lpe	11
V	lpe_06G04830.1lpe	11
V	Lsat6_19600	11
V	lus_10005343	11
V	lus_10041023	11
V	lus_10041614	11
V	mac_05_25230.1mac	11
V	mac_07_16410.1mac	11
V	mac_07_20810.1mac	11
V	mac_10_24030.1mac	11
V	mdo_0000127054	11
V	mdo_0000243375	11
V	mdo_0000279733	11
V	mes_03G011000	11
V	mes_04G105000	11
V	mes_11G064100	11
V	mes_16G126900	11
V	mgu_I00708	11
V	Mnot21397596	11
V	Mnot21408368	11
V	mtr_3g106290	11
V	mtr_4g008860	11
V	Nattg06211	11
V	nnu_06013	11
V	Nsyl104222177	11
V	Nsyl104224047	11
V	ogl_02G0312200	11
V	oru_ORUFI06G05350.1oru	11
V	osa_LOC_Os02g55380osa	11
V	osa_LOC_Os06g08340osa	11
V	pax_00116g00022	11
V	pax_00207g00528	11
V	pax_00332g00325	11
V	pax_00430g00311	11
V	pbr_020024.1	11
V	Pdac103719025	11
V	Pdac103720343	11
V	pmu_005717	11
V	pmu_013752	11
V	ppe_1G390800	11
V	ppe_3G096000	11
V	ptr_001G048200	11
V	ptr_003G179900	11
V	ptr_006G261200	11
V	ptr_018G021900	11
V	pvu_001G046900	11
V	pvu_005G180600	11
V	pvu_009G089300	11
V	pvu_010G159500	11
V	rco_29588.t000028	11
V	rco_29848.t000122	11
V	roc_G02455	11
V	roc_G25095	11
V	sbi_004G331300	11
V	sbi_010G063900	11
V	sin_1010767	11
V	sin_1021932	11
V	sir_scaffold631_24sir	11
V	sit_1G351800	11
V	sit_4G051200	11
V	sly_03g117130.2sly	11
V	sly_06g065820.2sly	11
V	sly_06g068360.2sly	11
V	sme_00018.1_g00009.1	11
V	sme_00022.1_g00009.1	11
V	spa_c0003_00781	11
V	spa_c0109_00004	11
V	spe_03g036040.1	11
V	spe_06g024300.1	11
V	spe_06g025620.1	11
V	spo_28G0010500	11
V	stu_00014196	11
V	stu_00026136	11
V	stu_00028500	11
V	tae_Traes_6DL_31D678054	11
V	tca_027394	11
V	tca_036933	11
V	thh_10004973m	11
V	tpr_gene3129	11
V	tsa_Ts2g27440	11
V	ugi_Scf00130.g9891ugi	11
V	ugi_Scf00192.g12042ugi	11
V	van_0027ss00500.1	11
V	van_05g09240.1	11
V	vra_05g10480	11
V	vra_05g16390	11
V	vra_06g13360	11
V	vvi_01017571001	11
V	vvi_01035911001	11
V	Xvis03_202883	11
V	Xvis03_206042	11
V	Zjuj107408867	11
V	Zjuj107420326	11
V	zma_GRMZM2G111415	11
V	zma_GRMZM2G135452	11
V	zma_GRMZM2G156006	11
V	Zmay100285966	11
V	Zmay103637985	11
V	Zmay103654172	11
V	aar_AA37G00190	13
V	ach_Achn065561	13
V	ach_Achn160631	13
V	ach_Achn310181	13
V	aco_014268	13
V	adu_Aradu.D814J	13
V	adu_Aradu.MIW9U	13
V	adu_Aradu.W4PMX	13
V	AhypAH016280	13
V	AhypAH023213	13
V	Alp121340	13
V	Alp70660	13
V	Alp84640	13
V	AlyrAL1G27460	13
V	AlyrAL6G21790	13
V	AlyrAL6G37120	13
V	Aoff109828792	13
V	ath_AT1G15360	13
V	ath_AT5G11190	13
V	ath_AT5G25390	13
V	bdi_Bradi1g36590	13
V	bdi_Bradi3g07450	13
V	bnp_BnaA06g10040D	13
V	bnp_BnaA06g27670D	13
V	bnp_BnaA08g23880D	13
V	bnp_BnaA09g04580D	13
V	bnp_BnaA10g21280D	13
V	bnp_BnaC05g11660D	13
V	bnp_BnaC07g29370D	13
V	bnp_BnaC08g16630D	13
V	bnp_BnaC09g04040D	13
V	bol_Bo5g020790	13
V	bol_Bo7g096000	13
V	bol_Bo8g066410	13
V	bol_Bo8g106100	13
V	bol_Bo9g011380	13
V	bol_Bo9g171490	13
V	Bostr.23997s0014	13
V	Bostr.29827s0278	13
V	Bostr.7128s0149	13
V	Bpen1261046266	13
V	Bpen1261048416	13
V	bra_F01050	13
V	bra_F02737	13
V	bra_H02538	13
V	bra_I00546	13
V	bra_I04935	13
V	bra_J02251	13
V	bvu_Bv2_030370_nmyr	13
V	bvu_Bv8_194420_hkxp	13
V	bvu_Bv9_219670_amqj	13
V	can_Capana03g000438	13
V	can_Capana09g000023	13
V	car_00164.1	13
V	car_15059.1	13
V	car_21648.1	13
V	cca_00203	13
V	cca_01870	13
V	cca_02986	13
V	cca_24955	13
V	cca_33991	13
V	cgr_1110s0005	13
V	cgr_2238s0086	13
V	cgy_06321	13
V	cgy_16905	13
V	cla_012237	13
V	cla_012711	13
V	cla_016704	13
V	cla_020969	13
V	cme_3C003695	13
V	cme_3C004503	13
V	cme_3C010341	13
V	cme_3C017888	13
V	coc_04_g04250	13
V	coc_06_g08440	13
V	coc_08_g00740	13
V	cpa_10.254cpa	13
V	cpa_259.2cpa	13
V	CquiAUR62011135	13
V	CquiAUR62011530	13
V	CquiAUR62012386	13
V	CquiAUR62013352	13
V	CquiAUR62016352	13
V	CquiAUR62031516	13
V	cru_10002040	13
V	cru_10003042	13
V	cru_10010317	13
V	csa_096450	13
V	csa_132120	13
V	csa_292670	13
V	csa_310360	13
V	Csat104705380	13
V	Csat104706861	13
V	Csat104735127	13
V	Csat104736559	13
V	Csat104740224	13
V	Csat104755851	13
V	Csat104769335	13
V	Csat104771018	13
V	Csat104774118	13
V	csi_1g027896	13
V	csi_1g028913	13
V	dca_003079	13
V	dca_016257	13
V	dca_017811	13
V	dca_021331	13
V	egr_C01178	13
V	egr_C04221	13
V	egu_sc00039_45	13
V	fve_11636	13
V	fve_31040	13
V	gma_04G067200	13
V	gma_04G147500	13
V	gma_06G068800	13
V	gma_06G221800	13
V	gma_07G031200	13
V	gma_08G211600	13
V	gma_13G166700	13
V	gma_15G008600	13
V	gma_17G114500	13
V	gma_17G210500	13
V	gra_001G033200	13
V	gra_001G042300	13
V	gra_004G292600	13
V	gra_009G017500	13
V	gra_010G114800	13
V	gra_011G082900	13
V	hel_Ha10_00003165	13
V	hel_Ha11_00031393	13
V	HORVU6Hr1G038120	13
V	HORVU7Hr1G089930	13
V	Inil109146940	13
V	Inil109156248	13
V	Inil109169355	13
V	Inil109186313	13
V	jcu_4S00086.100jcu	13
V	jcu_4S00290.120jcu	13
V	jcu_4S00732.10jcu	13
V	jre_00014274	13
V	lal_scaffold107_14lal	13
V	lal_scaffold2728_9lal	13
V	Lang109326202	13
V	Lang109342806	13
V	Lang109343733	13
V	Lang109345512	13
V	Lang109346715	13
V	Lang109347171	13
V	Lang109354387	13
V	lja_1g3v1911720.1lja	13
V	lpe_02G06710.1lpe	13
V	lpe_06G17010.1lpe	13
V	Lsat1_44740	13
V	Lsat5_131240	13
V	Lsat5_30320	13
V	lus_10002015	13
V	lus_10002912	13
V	lus_10005716	13
V	lus_10019414	13
V	lus_10030097	13
V	lus_10043271	13
V	mac_06_06830.1mac	13
V	mac_07_09980.1mac	13
V	mac_09_29170.1mac	13
V	mac_10_26910.1mac	13
V	mdo_0000124316	13
V	mdo_0000172065	13
V	mdo_0000178263	13
V	mdo_0000287350	13
V	mdo_0000290880	13
V	mdo_0000430870	13
V	mdo_0000873258	13
V	mes_03G015400	13
V	mes_04G114000	13
V	mes_06G058200	13
V	mes_11G055000	13
V	mes_14G132700	13
V	mes_16G121500	13
V	mgu_A00047	13
V	mgu_I00778	13
V	Mnot21394877	13
V	Mnot21408467	13
V	mtr_1g012470	13
V	mtr_2g103700	13
V	mtr_3g107380	13
V	mtr_4g010640	13
V	mtr_4g114570	13
V	Nattg12232	13
V	Nattg18156	13
V	nbe_NbS00023093g0008	13
V	nnu_21670	13
V	nnu_26403	13
V	Ntom104111802	13
V	ogl_02G0073000	13
V	ogl_06G0167900	13
V	oru_ORUFI03G26280.1oru	13
V	oru_ORUFI06G21790.1oru	13
V	osa_LOC_Os02g10760osa	13
V	osa_LOC_Os06g40150osa	13
V	oth_18530	13
V	pax_00073g01424	13
V	pax_00332g00746	13
V	pbr_002108.1	13
V	pbr_005652.1	13
V	pbr_020595.1	13
V	pbr_027839.1	13
V	Pdac103708748	13
V	peq_17979	13
V	phe_PH01000124G0270	13
V	phe_PH01000791G0820	13
V	pmu_004616	13
V	pmu_027542	13
V	pmu_030475	13
V	ppe_1G480400	13
V	ppe_3G084600	13
V	ppe_7G243600	13
V	ptr_003G033000	13
V	ptr_006G069400	13
V	ptr_006G253800	13
V	ptr_018G028000	13
V	ptr_018G131400	13
V	pvu_003G165000	13
V	pvu_009G093600	13
V	pvu_009G196900	13
V	pvu_010G154900	13
V	rco_28320.t000066	13
V	rco_29841.t000110	13
V	rco_29848.t000188	13
V	roc_G01596	13
V	roc_G10361	13
V	rra_4_p19	13
V	sbi_004G084600	13
V	sbi_010G185300	13
V	sin_1009621	13
V	sin_1020950	13
V	sin_1021880	13
V	sir_scaffold1491_60sir	13
V	sit_1G044700	13
V	sit_4G222600	13
V	sly_03g116610.2sly	13
V	sly_12g009490.1sly	13
V	spa_c0001_01192	13
V	spa_c0003_00800	13
V	spe_03g035520.1	13
V	spe_12g004490.1	13
V	stu_00000636	13
V	stu_00002889	13
V	tae_Traes_6DS_E6A0BE6CD	13
V	tca_027157	13
V	tca_037007	13
V	tca_038081	13
V	tha_Th2v10248	13
V	tha_Th2v17463	13
V	tha_Th2v23438	13
V	thh_10005514m	13
V	thh_10008845m	13
V	thh_10015363m	13
V	tpr_gene38699	13
V	tsa_Ts1g13830	13
V	tsa_Ts2g27270	13
V	tsa_Ts6g35360	13
V	ugi_Scf00047.g5246ugi	13
V	ugi_Scf00058.g6018ugi	13
V	van_0069ss00980.1	13
V	van_01g14680.1	13
V	vra_06g12830	13
V	vra_07g20210	13
V	vra_09g00750	13
V	vvi_01015540001	13
V	vvi_01017315001	13
V	vvi_01035852001	13
V	Xvis03_205053	13
V	Xvis03_205139	13
V	Xvis03_206716	13
V	Zjuj107404644	13
V	Zjuj107407598	13
V	Zjuj107421210	13
V	Zjuj107434830	13
V	zma_GRMZM2G085678	13
V	zma_GRMZM2G106591	13
V	Zmay100282301	13
V	Zmay103629778	13
V	Zmay103638685	13
V	zom_9g00810	13
V	ach_Achn350331	26
V	ach_Achn366301	26
V	aco_021629	26
V	AhypAH006901	26
V	AhypAH007644	26
V	AhypAH020282	26
V	Alp478050	26
V	AlyrAL6G31310	26
V	ath_AT5G19790	26
V	atr_scaffold00068.50atr	26
V	bdi_Bradi1g23756	26
V	bnp_BnaA02g04480D	26
V	bnp_BnaA03g07750D	26
V	bnp_BnaA10g15390D	26
V	bnp_BnaC02g09020D	26
V	bnp_BnaC03g09750D	26
V	bnp_BnaC09g37870D	26
V	bol_Bo2g018360	26
V	bol_Bo3g013830	26
V	bol_Bo9g152440	26
V	Bostr.26527s0221	26
V	Bpen1261051622	26
V	Bpen1261059204	26
V	bra_B00844	26
V	bra_C00893	26
V	bra_J01611	26
V	bvu_Bv3_068470_jamk	26
V	bvu_Bv4_070980_cnzx	26
V	can_Capana08g000001	26
V	can_Capana10g002437	26
V	car_05073.1	26
V	car_16137.1	26
V	cca_08385	26
V	cca_16144	26
V	cca_23330	26
V	cgr_1268s0022	26
V	cla_012123	26
V	cme_3C008810	26
V	cme_3C014722	26
V	coc_01_g00840	26
V	coc_06_g23190	26
V	cpa_51.136cpa	26
V	CquiAUR62015277	26
V	CquiAUR62032725	26
V	CquiAUR62040909	26
V	cru_10002733	26
V	csa_334870	26
V	Csat104706314	26
V	Csat104736046	26
V	Csat104770350	26
V	csi_1g023169	26
V	csi_1g043751	26
V	dca_001981	26
V	dca_013680	26
V	dca_019874	26
V	Dcat110095445	26
V	egr_A02109	26
V	egr_B03605	26
V	fve_24824	26
V	gma_02G072800	26
V	gma_05G157400	26
V	gma_16G040000	26
V	gma_16G154100	26
V	gma_19G113100	26
V	gra_007G260900	26
V	gra_013G115000	26
V	gra_013G244500	26
V	HORVU2Hr1G037540	26
V	Inil109153309	26
V	Inil109160009	26
V	Inil109181712	26
V	jcu_4S00031.20jcu	26
V	jre_00002582	26
V	lal_scaffold1050_20lal	26
V	Lang109331023	26
V	Lang109336392	26
V	Lang109358009	26
V	Lang109362353	26
V	lja_1g3v3975310.1lja	26
V	lja_4g3v2604280.1lja	26
V	lpe_07G17030.1lpe	26
V	Lsat6_52740	26
V	lus_10010652	26
V	lus_10013614	26
V	lus_10013764	26
V	lus_10039171	26
V	mdo_0000128326	26
V	mdo_0000172804	26
V	mdo_0000177547	26
V	mdo_0000314191	26
V	mdo_0000525933	26
V	mes_08G145400	26
V	mes_09G140100	26
V	mes_15G108400	26
V	mgu_D02554	26
V	mgu_D02583	26
V	mgu_J01881	26
V	Mnot21402044	26
V	mtr_4g111915	26
V	mtr_6g029180	26
V	mtr_7g085810	26
V	mtr_8g085960	26
V	Nattg08576	26
V	nnu_03013	26
V	ogl_07G0253000	26
V	oru_ORUFI07G20430.1oru	26
V	osa_LOC_Os07g38750osa	26
V	pax_00003g04743	26
V	pax_00249g00718	26
V	pax_00349g00034	26
V	pax_00463g10017	26
V	pbr_000753.1	26
V	pbr_007699.1	26
V	pbr_016912.1	26
V	pbr_030160.1	26
V	Pdac103717663	26
V	Pdac103723824	26
V	pmu_000004	26
V	pmu_025326	26
V	ppe_6G004400	26
V	ppe_7G004900	26
V	ptr_001G004700	26
V	ptr_003G220200	26
V	ptr_013G056700	26
V	ptr_019G036100	26
V	pvu_001G111800	26
V	pvu_002G237300	26
V	pvu_004G081200	26
V	rco_30084.t000010	26
V	roc_G08083	26
V	sbi_002G350500	26
V	sin_1010728	26
V	sir_scaffold770_50sir	26
V	sit_2G364700	26
V	sly_01g005630.1sly	26
V	sly_10g078610.1sly	26
V	sly_10g080650.1sly	26
V	sme_01443.1_g00004.1	26
V	sol_032200_gqrq.t1	26
V	spe_01g001650.1	26
V	spe_10g029240.1	26
V	spe_10g031190.1	26
V	stu_00008352	26
V	stu_00023701	26
V	tca_025913	26
V	tca_040015	26
V	tha_Th2v17470	26
V	thh_10015715m	26
V	tpr_gene24394	26
V	tpr_gene5915	26
V	tpr_gene9146	26
V	tsa_Ts6g27310	26
V	vra_0007s00620	26
V	vra_0161s00310	26
V	vvi_01025461001	26
V	vvi_01033416001	26
V	Zjuj107415044	26
V	Zjuj107432697	26
V	zma_GRMZM2G011236	26
V	zma_GRMZM2G384386	26
V	Zmay100273192	26
V	Zmay103647769	26
V	ach_Achn229091	29
V	ach_Achn245111	29
V	ach_Achn377531	29
V	aco_004886	29
V	Aoff109821110	29
V	Aoff109835144	29
V	atr_scaffold00058.29atr	29
V	Bpen1260989383	29
V	can_Capana02g000881	29
V	car_04328.1	29
V	car_17044.1	29
V	cca_18753	29
V	cca_22153	29
V	cla_010307	29
V	cme_3C022010	29
V	coc_07_g03670	29
V	cpa_14.126cpa	29
V	csa_158080	29
V	csi_1g046190	29
V	csi_1g046337	29
V	dca_011075	29
V	dca_025387	29
V	Dcat110109222	29
V	Dcat110110883	29
V	Dcat110115597	29
V	egr_I02007	29
V	fve_04400	29
V	gma_13G060600	29
V	gma_18G262800	29
V	gma_19G026000	29
V	gma_20G031000	29
V	gra_006G013600	29
V	gra_008G178900	29
V	hel_Ha7_00046872	29
V	hel_Ha7_00046879	29
V	Inil109188952	29
V	jcu_4S00570.70jcu	29
V	jre_00008321	29
V	jre_00019502	29
V	jre_00021676	29
V	lja_2g3v1068730.1lja	29
V	Lsat2_89300	29
V	Lsat4_169860	29
V	Lsat8_49140	29
V	lus_10030430	29
V	lus_10036793	29
V	lus_10037137	29
V	mac_04_34640.1mac	29
V	mdo_0000276536	29
V	mdo_0000551969	29
V	mes_01G101000	29
V	mes_02G049200	29
V	mes_05G106400	29
V	Mnot21403818	29
V	mtr_4g082345	29
V	mtr_6g012970	29
V	mtr_7g011630	29
V	Nsyl104219618	29
V	Ntom104116176	29
V	pax_00166g00107	29
V	pax_00629g00021	29
V	pbr_038419.1	29
V	Pdac103700921	29
V	Pdac103705326	29
V	peq_11518	29
V	pmu_015931	29
V	ppe_3G263000	29
V	ptr_008G091300	29
V	ptr_010G163900	29
V	ptr_017G087800	29
V	pvu_002G168900	29
V	pvu_004G031900	29
V	pvu_008G039300	29
V	rco_29635.t000021	29
V	rco_29813.t000095	29
V	roc_G17587	29
V	sin_1006545	29
V	sin_1008036	29
V	sly_02g067020.1sly	29
V	sme_00161.1_g00019.1	29
V	spe_02g016210.1	29
V	spe_02g033000.1	29
V	stu_00001343	29
V	stu_00025151	29
V	tca_011632	29
V	tca_018659	29
V	tpr_gene25557	29
V	tpr_gene34062	29
V	van_0126s00200.1	29
V	van_04g00490.1	29
V	vra_01g07670	29
V	vra_04g08980	29
V	vra_07g06540	29
V	vvi_01011465001	29
V	Xvis03_200017	29
V	Xvis03_200365	29
V	Xvis03_208184	29
V	Xvis03_215321	29
V	Zjuj107415911	29
V	Zjuj107428900	29
V	Zjuj107428928	29
V	ach_Achn352951	31
V	ach_Achn375561	31
V	aco_013795	31
V	adu_Aradu.0N117	31
V	atr_scaffold00069.95atr	31
V	bdi_Bradi4g35655	31
V	Bpen1260994137	31
V	can_Capana01g001360	31
V	car_21228.1	31
V	cca_20626	31
V	cla_021270	31
V	cme_3C006149	31
V	cmo_s00870_0.0_1	31
V	cpa_18.194cpa	31
V	csa_258020	31
V	csi_1g037119	31
V	gma_03G017300	31
V	gma_07G078600	31
V	gra_008G116800	31
V	Inil109155810	31
V	jcu_4S01974.60jcu	31
V	jre_00009957	31
V	lja_1g3v2623740.1lja	31
V	lpe_09G12960.1lpe	31
V	Lsat7_5961	31
V	lus_10036556	31
V	lus_10041372	31
V	mac_03_12080.1mac	31
V	mes_01G262100	31
V	mes_05G040000	31
V	mgu_B01690	31
V	mgu_F00403	31
V	mtr_8g032610	31
V	nbe_NbS00017224g0010	31
V	Ntom104094267	31
V	oru_ORUFI09G18220.1oru	31
V	pax_00021g00069	31
V	ptr_002G153500	31
V	pvu_010G092300	31
V	rco_30174.t000358	31
V	sbi_002G269600	31
V	sin_1014016	31
V	sin_1016611	31
V	sit_2G280700	31
V	sly_01g091760.2sly	31
V	sme_00194.1_g00013.1	31
V	spe_01g037540.1	31
V	stu_00017051	31
V	tca_005425	31
V	tpr_gene17565	31
V	van_0162s00120.1	31
V	vra_0292s00130	31
V	Zjuj107433390	31
V	zma_GRMZM2G018138	31
V	Zmay103634250	31
V	zom_16g01200	31
V	ach_Achn344311	32
V	Aoff109842216	32
V	atr_scaffold00006.294atr	32
V	Bpen1261054430	32
V	can_Capana11g002196	32
V	car_12887.1	32
V	cca_02933	32
V	cla_019007	32
V	cme_3C017272	32
V	coc_04_g07770	32
V	cpa_13.83cpa	32
V	csa_198700	32
V	dca_025470	32
V	egr_B00666	32
V	fve_26182	32
V	gma_05G015900	32
V	gma_17G124100	32
V	gra_001G064900	32
V	jre_00015773	32
V	Lang109360280	32
V	lja_4g3v1770570.1lja	32
V	mdo_0000155743	32
V	mdo_0000157628	32
V	mes_01G022500	32
V	mes_05G116800	32
V	Mnot21405066	32
V	mtr_4g112490	32
V	Nattg08959	32
V	nnu_07560	32
V	Nsyl104214142	32
V	Ntom104110253	32
V	pax_00017g03011	32
V	pbr_007146.1	32
V	pbr_020227.1	32
V	pmu_030235	32
V	ppe_5G213800	32
V	pvu_003G180000	32
V	rco_30174.t000428	32
V	roc_G03424	32
V	sit_8G126300	32
V	sly_03g114440.1sly	32
V	sme_02377.1_g00002.1	32
V	spe_03g033540.1	32
V	stu_00024606	32
V	tca_014471	32
V	tpr_gene2801	32
V	van_11g08590.1	32
V	vra_07g17900	32
V	ach_Achn177531	34
V	Bpen1260983530	34
V	cla_004973	34
V	cme_3C005808	34
V	csa_193280	34
V	csi_1g016393	34
V	fve_01844	34
V	gra_004G127900	34
V	gra_008G261800	34
V	jre_00002524	34
V	lus_10008291	34
V	mdo_0000127123	34
V	mdo_0000316843	34
V	Mnot21395064	34
V	pbr_038620.1	34
V	ppe_5G136200	34
V	ptr_001G453100	34
V	ptr_011G148900	34
V	rco_30068.t000113	34
V	tca_015579	34
V	aco_023605	41
V	bdi_Bradi1g54450	41
V	lpe_07G05890.1lpe	41
V	ogl_07G0057000	41
V	oru_ORUFI07G06610.1oru	41
V	osa_LOC_Os07g10410osa	41
V	sbi_002G071600	41
V	sit_2G077200	41
V	zma_GRMZM2G019443	41
V	Zmay103633756	41
V	aco_013629	46
V	atr_scaffold00003.139atr	46
V	Xvis03_224665	46
V	Aoff109843186	54
V	atr_scaffold00019.321atr	54
V	bdi_Bradi5g24700	54
V	bdi_Bradi5g24710	54
V	Dcat110093058	54
V	Dcat110110123	54
V	egu_sc00042_466	54
V	lpe_04G23560.1lpe	54
V	mac_04_02230.1mac	54
V	mac_09_13280.1mac	54
V	ogl_04G0242300	54
V	oru_ORUFI04G29600.1oru	54
V	osa_LOC_Os04g56150osa	54
V	Pdac108511816	54
V	peq_04715	54
V	sbi_006G247000	54
V	sit_3G021800	54
V	tae_Traes_2DL_CB03F0D2A	54
V	Xvis03_219478	54
V	zma_GRMZM2G067463	54
V	zma_GRMZM2G104260	54
V	Zmay103642141	54
V	Zmay103645821	54
V	zom_25g00360	54
V	bdi_Bradi4g03371	61
V	HORVU4Hr1G013410	61
V	lpe_12G14340.1lpe	61
V	ogl_12G0200400	61
V	oru_ORUFI12G19000.1oru	61
V	osa_LOC_Os12g39330osa	61
V	sbi_001G169400	61
V	sbi_008G145000	61
V	sit_3G368800	61
V	sit_9G170100	61
V	zma_GRMZM2G010100	61
V	zma_GRMZM2G039112	61
V	Zmay100383396	61
V	Zmay103645487	61
V	can_Capana03g000671	68
V	Inil109184111	68
V	pax_00015g00067	68
V	sly_03g119800.1sly	68
V	sme_02219.1_g00004.1	68
V	spe_03g038650.1	68
V	stu_00005621	68
V	adu_Aradu.UTD2W	70
V	car_02445.1	70
V	cca_29540	70
V	gma_15G085400	70
V	lja_6g3v1984370.1lja	70
V	mes_03G098000	70
V	mtr_2g016730	70
V	pvu_006G173500	70
V	van_03g07110.1	70
V	vra_10g09900	70
V	Dcat110096240	85
V	peq_18013	85
V	fve_16905	91
V	mdo_0000138669	91
V	pmu_008788	91
V	ppe_1G084800	91
V	hel_Ha11_00031368	101
V	Lsat1_41980	101
V	Lsat5_31460	101
V	fve_27092	113
V	lus_10009480	113
V	spe_06g018310.1	138
V	stu_00030228	138
V	van_0636s00080.1	143
V	vra_09g04990	143
V	aar_AA809G00001	NA
V	ach_Achn112911	NA
V	ach_Achn134411	NA
V	ach_Achn160641	NA
V	ata_EMT00367	NA
V	ata_EMT15483	NA
V	ata_EMT25881	NA
V	ata_EMT28801	NA
V	ata_EMT32668	NA
V	atr_scaffold00025.407atr	NA
V	bdi_Bradi5g24720	NA
V	bnp_BnaCnng47540D	NA
V	bnp_BnaCnng57070D	NA
V	bnp_BnaCnng59450D	NA
V	Bpen1260998856	NA
V	Bpen1261048422	NA
V	can_Capana00g001366	NA
V	can_Capana01g003705	NA
V	car_17947.1	NA
V	cca_31891	NA
V	cca_40268	NA
V	cca_46213	NA
V	cgy_25344	NA
V	cgy_26923	NA
V	cgy_28075	NA
V	cla_006112	NA
V	cla_022354	NA
V	cme_3C011287	NA
V	cmo_s00434_0.12_1	NA
V	cmo_s00434_0.27_1	NA
V	cmo_s00548_0.36_1	NA
V	cmo_s00958_0.28_1	NA
V	cmo_s01111_0.3_1	NA
V	cmo_s01347_0.0_1	NA
V	cmo_s01450_0.31_1	NA
V	cmo_s02256_0.18_1	NA
V	cmo_s04297_0.15_1	NA
V	cmo_s09092_0.2_1	NA
V	cmo_s11436_0.2_1	NA
V	cmo_s40257_0.0_1	NA
V	cpa_62.63cpa	NA
V	cru_10003050	NA
V	csa_162720	NA
V	dca_000319	NA
V	dca_016007	NA
V	dca_018870	NA
V	Dcat110096456	NA
V	Dcat110105686	NA
V	egr_J01042	NA
V	fve_16598	NA
V	hel_Ha14_00018882	NA
V	hel_Ha14_00018897	NA
V	hel_Ha7_00046717	NA
V	hlu_G001591	NA
V	hlu_G004787	NA
V	hlu_G006741	NA
V	hlu_G015152	NA
V	hlu_G020969	NA
V	hlu_G020970	NA
V	hlu_G030001	NA
V	HORVU6Hr1G090800	NA
V	Inil109168710	NA
V	jcu_4S01993.30jcu	NA
V	jcu_4S03474.20jcu	NA
V	jcu_4S07759.20jcu	NA
V	jcu_4S19837.10jcu	NA
V	jcu_4U29927.10jcu	NA
V	jre_00019564	NA
V	jre_00021916	NA
V	jre_00023269	NA
V	jre_00026730	NA
V	jre_00027482	NA
V	jre_00027974	NA
V	lal_C48867_2lal	NA
V	lal_C68077_2lal	NA
V	lal_scaffold2463_2lal	NA
V	Lang109342264	NA
V	Lang109352973	NA
V	lja_0g3v0243159.1lja	NA
V	lja_0g3v0253889.1lja	NA
V	lja_0g3v0293529.1lja	NA
V	lmi_015498	NA
V	lmi_016595	NA
V	lmi_020701	NA
V	Lsat4_88920	NA
V	lus_10001298	NA
V	lus_10012703	NA
V	lus_10016815	NA
V	lus_10035859	NA
V	mac_04_35180.1mac	NA
V	mdo_0000133476	NA
V	mdo_0000197375	NA
V	mdo_0000297646	NA
V	mes_11G064200	NA
V	Mnot21387228	NA
V	Mnot21392950	NA
V	Mnot21406451	NA
V	mtr_4g134870	NA
V	Nattg08400	NA
V	Nattg16244	NA
V	Nattg20806	NA
V	Nattg22960	NA
V	Nattg24642	NA
V	Nattg30236	NA
V	Nattg30553	NA
V	Nattg36962	NA
V	Nattg43728	NA
V	Nattg60734	NA
V	nbe_NbS00005471g0002	NA
V	nbe_NbS00007491g0002	NA
V	nbe_NbS00009114g0001	NA
V	nbe_NbS00011565g0106	NA
V	nbe_NbS00014515g0001	NA
V	nbe_NbS00017092g0019	NA
V	nbe_NbS00019931g0001	NA
V	nbe_NbS00019952g0006	NA
V	nbe_NbS00020341g0002	NA
V	nbe_NbS00021573g0002	NA
V	nbe_NbS00030409g0001	NA
V	nbe_NbS00034892g0003	NA
V	nbe_NbS00036006g0001	NA
V	nbe_NbS00041646g0002	NA
V	nbe_NbS00043906g0001	NA
V	nbe_NbS00053720g0003	NA
V	Nsyl104210374	NA
V	Nsyl104210788	NA
V	Nsyl104211168	NA
V	Nsyl104214308	NA
V	Nsyl104214748	NA
V	Nsyl104215509	NA
V	Nsyl104220171	NA
V	Nsyl104222417	NA
V	Nsyl104227410	NA
V	Nsyl104233090	NA
V	Nsyl104238667	NA
V	Nsyl104249430	NA
V	Ntom104088744	NA
V	Ntom104089898	NA
V	Ntom104090520	NA
V	Ntom104090898	NA
V	Ntom104096661	NA
V	Ntom104107351	NA
V	Ntom104108998	NA
V	Ntom104111193	NA
V	Ntom104112959	NA
V	Ntom104120254	NA
V	oth_15822	NA
V	pax_01269g00017	NA
V	Pdac103699031	NA
V	Pdac103717834	NA
V	Pdac103720713	NA
V	peq_29480	NA
V	pvu_L006500	NA
V	roc_G20197	NA
V	roc_G23933	NA
V	roc_G24163	NA
V	roc_G27385	NA
V	rra_19205_p1	NA
V	rra_2344_p2	NA
V	rra_27332_p1	NA
V	rra_3053_p1	NA
V	rra_5406_p2	NA
V	rra_6509_p1	NA
V	rra_8078_p1	NA
V	rra_8840_p1	NA
V	sir_scaffold507_23sir	NA
V	sit_2G280900	NA
V	sme_03438.1_g00003.1	NA
V	sme_03707.1_g00008.1	NA
V	sme_07921.1_g00003.1	NA
V	sme_13587.1_g00002.1	NA
V	sol_005860_fgmk.t1	NA
V	sol_144730_qoik.t1	NA
V	spa_c0002_01102g	NA
V	spo_0G0090000	NA
V	stu_00014127	NA
V	tae_Traes_2AL_61DB73424	NA
V	tae_Traes_2BL_5BA37F95E	NA
V	tae_Traes_2BS_B1A73C7A8	NA
V	tae_Traes_5DS_1BDB9837E	NA
V	tae_Traes_6AS_8E7166D79	NA
V	tae_Traes_7DL_E1D7A51C8	NA
V	tae_Traes_7DS_433704E8E	NA
V	tae_Traes_7DS_433704E8E1	NA
V	tae_TRAES3BF176500010CFD	NA
V	tha_Th2v30386	NA
V	tpr_gene39310	NA
V	tur_TRIUR3_22374	NA
V	tur_TRIUR3_25005	NA
V	ugi_Scf00356.g16169ugi	NA
V	ugi_Scf00733.g21261ugi	NA
V	vvi_01017572001	NA
V	Xvis03_201662	NA
V	Xvis03_225358	NA
V	Zjuj107404449	NA
V	Zjuj107410052	NA
V	zom_234g00080	NA
VI	AhypAH009601	9
VI	bdi_Bradi1g38238	9
VI	aar_AA3G00048	9
VI	aar_AA53G01314	9
VI	aar_AA54G00262	9
VI	aar_AA61G00489	9
VI	aar_AA77G00031	9
VI	ach_Achn011941	9
VI	ach_Achn045361	9
VI	ach_Achn052461	9
VI	ach_Achn188871	9
VI	ach_Achn250311	9
VI	ach_Achn275891	9
VI	ach_Achn300601	9
VI	ach_Achn305371	9
VI	ach_Achn331531	9
VI	aco_006074	9
VI	aco_010738	9
VI	adu_Aradu.C87QH	9
VI	adu_Aradu.I9TTZ	9
VI	AhypAH011300	9
VI	AhypAH012039	9
VI	AhypAH018052	9
VI	AhypAH019636	9
VI	Alp128060	9
VI	Alp1980	9
VI	Alp289320	9
VI	Alp417280	9
VI	Alp517980	9
VI	Alp536080	9
VI	AlyrAL4G45610	9
VI	AlyrAL5G44020	9
VI	AlyrAL6G45320	9
VI	AlyrAL7G24690	9
VI	AlyrAL7G29600	9
VI	AlyrAL8G27990	9
VI	ath_AT2G46310	9
VI	ath_AT3G61630	9
VI	ath_AT4G11140	9
VI	ath_AT4G23750	9
VI	ath_AT4G27950	9
VI	ath_AT5G53290	9
VI	bdi_Bradi2g45530	9
VI	bnp_BnaA01g13420D	9
VI	bnp_BnaA02g10340D	9
VI	bnp_BnaA03g12320D	9
VI	bnp_BnaA03g46240D	9
VI	bnp_BnaA03g48910D	9
VI	bnp_BnaA05g01500D	9
VI	bnp_BnaA07g38140D	9
VI	bnp_BnaA08g13940D	9
VI	bnp_BnaA09g39350D	9
VI	bnp_BnaC01g15610D	9
VI	bnp_BnaC02g14430D	9
VI	bnp_BnaC03g14960D	9
VI	bnp_BnaC03g25680D	9
VI	bnp_BnaC04g01080D	9
VI	bnp_BnaC06g42850D	9
VI	bnp_BnaC07g38490D	9
VI	bnp_BnaC07g41100D	9
VI	bnp_BnaC08g12710D	9
VI	bnp_BnaC08g31500D	9
VI	bol_Bo1g037170	9
VI	bol_Bo1g051080	9
VI	bol_Bo2g045930	9
VI	bol_Bo3g022760	9
VI	bol_Bo3g045150	9
VI	bol_Bo4g009400	9
VI	bol_Bo6g077880	9
VI	bol_Bo7g109100	9
VI	bol_Bo7g111760	9
VI	bol_Bo8g053000	9
VI	bol_Bo8g096140	9
VI	bol_Bo9g111050	9
VI	Bostr.13158s0163	9
VI	Bostr.25463s0212	9
VI	Bostr.25993s0138	9
VI	Bostr.26833s0952	9
VI	Bostr.7867s0178	9
VI	Bostr.7867s0626	9
VI	Bpen1260988292	9
VI	Bpen1260996688	9
VI	Bpen1261037946	9
VI	bra_A01384	9
VI	bra_A01769	9
VI	bra_B01460	9
VI	bra_C01398	9
VI	bra_C02660	9
VI	bra_E00145	9
VI	bra_G01933	9
VI	bra_H01502	9
VI	bra_I04252	9
VI	bra_J00833	9
VI	bra_K00056	9
VI	bra_K00718	9
VI	bvu_Bv1_003570_quwj	9
VI	bvu_Bv3_052580_wurf	9
VI	bvu_Bv5_099430_qqci	9
VI	can_Capana03g002059	9
VI	can_Capana06g002553	9
VI	car_13987.1	9
VI	car_15589.1	9
VI	car_22518.1	9
VI	cca_10870	9
VI	cca_12188	9
VI	cca_13674	9
VI	cgr_0050s0068	9
VI	cgr_0084s0074	9
VI	cgr_0483s0087	9
VI	cgr_1225s0103	9
VI	cgr_1226s0039	9
VI	cgy_02137	9
VI	cgy_12645	9
VI	cgy_13627	9
VI	cgy_19253	9
VI	cla_004223	9
VI	cla_004912	9
VI	cla_010929	9
VI	cla_011389	9
VI	cla_021189	9
VI	cme_3C005734	9
VI	cme_3C005867	9
VI	cme_3C006059	9
VI	cme_3C006973	9
VI	cme_3C016313	9
VI	coc_02_g01940	9
VI	coc_02_g38950	9
VI	coc_08_g15690	9
VI	cpa_122.27cpa	9
VI	cpa_194.13cpa	9
VI	cpa_3.43cpa	9
VI	CquiAUR62004449	9
VI	CquiAUR62010799	9
VI	CquiAUR62019798	9
VI	CquiAUR62021049	9
VI	CquiAUR62023501	9
VI	CquiAUR62031484	9
VI	cru_10001539	9
VI	cru_10005160	9
VI	cru_10005229	9
VI	cru_10017705	9
VI	cru_10023769	9
VI	cru_10026682	9
VI	csa_012850	9
VI	csa_107190	9
VI	csa_118840	9
VI	csa_201950	9
VI	csa_303720	9
VI	Csat104707407	9
VI	Csat104717430	9
VI	Csat104717919	9
VI	Csat104719218	9
VI	Csat104722117	9
VI	Csat104722634	9
VI	Csat104725846	9
VI	Csat104730569	9
VI	Csat104731095	9
VI	Csat104737111	9
VI	Csat104749213	9
VI	Csat104761340	9
VI	Csat104783205	9
VI	Csat104784684	9
VI	Csat104788463	9
VI	Csat104793604	9
VI	csi_1g022553	9
VI	csi_1g036154	9
VI	csi_1g047455	9
VI	dca_005023	9
VI	dca_008538	9
VI	dca_008908	9
VI	dca_010628	9
VI	dca_020298	9
VI	dca_025238	9
VI	Dcat110104943	9
VI	egr_A02669	9
VI	egr_D01775	9
VI	egr_E00834	9
VI	egr_K00321	9
VI	fve_13118	9
VI	fve_18922	9
VI	fve_32020	9
VI	fve_32028	9
VI	gma_01G224100	9
VI	gma_03G255500	9
VI	gma_04G238700	9
VI	gma_05G214400	9
VI	gma_06G125100	9
VI	gma_08G020900	9
VI	gma_11G019000	9
VI	gma_13G040400	9
VI	gma_14G123900	9
VI	gma_19G253100	9
VI	gma_20G215700	9
VI	gra_001G156900	9
VI	gra_003G082200	9
VI	gra_004G135700	9
VI	gra_006G200400	9
VI	gra_006G208200	9
VI	gra_007G105600	9
VI	gra_007G105700	9
VI	gra_008G123400	9
VI	gra_008G252300	9
VI	gra_008G271200	9
VI	hel_Ha4_00025695	9
VI	HORVU3Hr1G059250	9
VI	Inil109146530	9
VI	Inil109147709	9
VI	Inil109156993	9
VI	Inil109164657	9
VI	Inil109173007	9
VI	Inil109185422	9
VI	jcu_4S00001.70jcu	9
VI	jcu_4S00022.290jcu	9
VI	jcu_4S00719.140jcu	9
VI	jre_00004468	9
VI	jre_00010283	9
VI	jre_00013629	9
VI	jre_00016728	9
VI	jre_00025739	9
VI	lal_scaffold1031_15lal	9
VI	lal_scaffold1037_32lal	9
VI	lal_scaffold1329_23lal	9
VI	lal_scaffold2052_13lal	9
VI	lal_scaffold2926_23lal	9
VI	lal_scaffold360_2lal	9
VI	lal_scaffold709_5lal	9
VI	Lang109327510	9
VI	Lang109330775	9
VI	Lang109344345	9
VI	Lang109349929	9
VI	Lang109350372	9
VI	lja_2g3v2087840.1lja	9
VI	lja_4g3v3002550.1lja	9
VI	lpe_01G21530.1lpe	9
VI	Lsat2_134301	9
VI	Lsat3_10000	9
VI	Lsat6_11860	9
VI	Lsat6_85941	9
VI	Lsat7_1840	9
VI	Lsat8_5781	9
VI	ugi_Scf00004.g818ugi	9
VI	lus_10003037	9
VI	lus_10005149	9
VI	lus_10017550	9
VI	lus_10027573	9
VI	lus_10032353	9
VI	lus_10033938	9
VI	lus_10039324	9
VI	mac_06_15710.1mac	9
VI	mac_06_33690.1mac	9
VI	mac_07_14120.1mac	9
VI	mac_08_21180.1mac	9
VI	mac_09_05160.1mac	9
VI	mac_10_06810.1mac	9
VI	mac_10_14680.1mac	9
VI	mac_10_21890.1mac	9
VI	mdo_0000229285	9
VI	mdo_0000308379	9
VI	mdo_0000783818	9
VI	mdo_0000854039	9
VI	mdo_0000890854	9
VI	mes_01G046200	9
VI	mes_01G249600	9
VI	mes_02G013200	9
VI	mes_05G026200	9
VI	mes_06G156400	9
VI	mes_14G019000	9
VI	mgu_A00686	9
VI	mgu_B01832	9
VI	mgu_E01228	9
VI	mgu_F00247	9
VI	mgu_F01056	9
VI	Mnot21386612	9
VI	Mnot21394722	9
VI	Mnot21395310	9
VI	mtr_1g028560	9
VI	mtr_3g090760	9
VI	mtr_5g009620	9
VI	mtr_8g099215	9
VI	nnu_01436	9
VI	nnu_10707	9
VI	Nsyl104215253	9
VI	ogl_01G0205500	9
VI	oru_ORUFI01G28060.1oru	9
VI	osa_LOC_Os01g46870osa	9
VI	pax_00074g00125	9
VI	pax_00102g01717	9
VI	pax_00618g00058	9
VI	pax_00904g00035	9
VI	pax_01012g00013	9
VI	pbr_006051.1	9
VI	pbr_010809.1	9
VI	pbr_013631.1	9
VI	pbr_014125.1	9
VI	pbr_021047.1	9
VI	pbr_026719.1	9
VI	pbr_031557.1	9
VI	Pdac103701359	9
VI	Pdac103703033	9
VI	Pdac103708353	9
VI	Pdac103713506	9
VI	peq_13277	9
VI	phe_PH01000182G0630	9
VI	phe_PH01000568G0750	9
VI	pmu_018418	9
VI	pmu_019793	9
VI	pmu_024096	9
VI	ppe_2G183200	9
VI	ppe_2G306400	9
VI	ppe_5G114100	9
VI	ptr_001G094800	9
VI	ptr_002G167400	9
VI	ptr_003G136300	9
VI	ptr_012G032900	9
VI	ptr_014G094500	9
VI	ptr_015G023200	9
VI	pvu_002G162500	9
VI	pvu_002G295700	9
VI	pvu_006G110200	9
VI	pvu_008G159400	9
VI	pvu_009G137000	9
VI	rco_28049.t000008	9
VI	rco_30169.t000319	9
VI	rco_30190.t000027	9
VI	roc_G06800	9
VI	roc_G17846	9
VI	roc_G19644	9
VI	rra_13_p2	9
VI	rra_2_p18	9
VI	rra_336_p6	9
VI	sbi_003G243500	9
VI	sin_1005694	9
VI	sin_1009173	9
VI	sin_1015461	9
VI	sin_1016446	9
VI	sin_1017959	9
VI	sir_scaffold1117_24sir	9
VI	sir_scaffold149_6sir	9
VI	sir_scaffold1717_172sir	9
VI	sir_scaffold2315_131sir	9
VI	sir_scaffold2444_39sir	9
VI	sir_scaffold285_7sir	9
VI	sit_5G250500	9
VI	sly_01g095500.2sly	9
VI	sly_03g007460.1sly	9
VI	sly_06g051840.1sly	9
VI	sly_08g081960.1sly	9
VI	sme_00009.1_g00032.1	9
VI	sme_04437.1_g00004.1	9
VI	spa_c0002_00259	9
VI	spa_c0004_00170	9
VI	spa_c0006_01259	9
VI	spa_c0007_01354	9
VI	spa_c0011_00585	9
VI	spa_c0014_00010	9
VI	spa_c0026_00049	9
VI	spa_c0088_00006	9
VI	spe_01g039250.1	9
VI	spe_03g003410.1	9
VI	spe_06g017870.1	9
VI	spe_08g030250.1	9
VI	spo_14G0020400	9
VI	spo_26G0011600	9
VI	stu_00000091	9
VI	stu_00002350	9
VI	stu_00012305	9
VI	stu_00036493	9
VI	tae_TRAES3BF051200070CFD	9
VI	tca_005203	9
VI	tca_015336	9
VI	tca_016396	9
VI	tha_Th2v04572	9
VI	tha_Th2v06068	9
VI	tha_Th2v09723	9
VI	tha_Th2v10863	9
VI	tha_Th2v14776	9
VI	tha_Th2v16820	9
VI	tha_Th2v26934	9
VI	tha_Th2v27538	9
VI	tha_Th2v28970	9
VI	thh_10001561m	9
VI	thh_10006118m	9
VI	thh_10013898m	9
VI	thh_10025693m	9
VI	thh_10026857m	9
VI	thh_10029132m	9
VI	tpr_gene27001	9
VI	tpr_gene33297	9
VI	tpr_gene3402	9
VI	tsa_Ts2g00630	9
VI	tsa_Ts4g31750	9
VI	tsa_Ts5g01790	9
VI	tsa_Ts6g07380	9
VI	tsa_Ts6g16620	9
VI	tsa_Ts7g22460	9
VI	tsa_Ts7g26830	9
VI	ugi_Scf00002.g501ugi	9
VI	ugi_Scf00023.g3128ugi	9
VI	ugi_Scf00049.g5401ugi	9
VI	ugi_Scf00086.g7698ugi	9
VI	ugi_Scf00487.g18470ugi	9
VI	van_0221s00260.1	9
VI	van_0788s00040.1	9
VI	van_07g06680.1	9
VI	van_10g06180.1	9
VI	vra_0083s00640	9
VI	vra_0183s00290	9
VI	vra_11g01790	9
VI	Xvis03_205293	9
VI	Xvis03_208119	9
VI	Xvis03_210648	9
VI	Xvis03_220634	9
VI	Zjuj107423725	9
VI	Zjuj107424149	9
VI	Zjuj107430109	9
VI	zma_GRMZM2G151542	9
VI	zma_GRMZM2G160971	9
VI	Zmay100192050	9
VI	Zmay100193610	9
VI	zom_20g00630	9
VI-L	Xvis03_205173	14
VI-L	Xvis03_206822	14
VI-L	ach_Achn033621	14
VI-L	dca_011542	14
VI-L	tha_Th2v25564	14
VI-L	aar_AA2G00045	14
VI-L	aar_AA39G00687	14
VI-L	aar_AA53G00826	14
VI-L	ach_Achn310981	14
VI-L	ach_Achn311001	14
VI-L	ach_Achn374131	14
VI-L	aco_022052	14
VI-L	adu_Aradu.83F0C	14
VI-L	Alp110420	14
VI-L	Alp257420	14
VI-L	AlyrAL1G55980	14
VI-L	AlyrAL2G27450	14
VI-L	AlyrAL5G14542	14
VI-L	Aoff109844031	14
VI-L	ath_AT1G49120	14
VI-L	ath_AT1G68550	14
VI-L	ath_AT3G25890	14
VI-L	atr_scaffold00079.2atr	14
VI-L	bdi_Bradi2g02100	14
VI-L	bnp_BnaA02g13950D	14
VI-L	bnp_BnaA02g27680D	14
VI-L	bnp_BnaA06g33270D	14
VI-L	bnp_BnaA07g24590D	14
VI-L	bnp_BnaA07g27210D	14
VI-L	bnp_BnaA09g28560D	14
VI-L	bnp_BnaC02g35790D	14
VI-L	bnp_BnaC05g20650D	14
VI-L	bnp_BnaC06g25810D	14
VI-L	bnp_BnaC06g30140D	14
VI-L	bnp_BnaC07g23080D	14
VI-L	bol_Bo2g060040	14
VI-L	bol_Bo2g138790	14
VI-L	bol_Bo5g043190	14
VI-L	bol_Bo6g096060	14
VI-L	bol_Bo6g106990	14
VI-L	Bostr.0556s0264	14
VI-L	Bostr.26675s0265	14
VI-L	Bostr.26959s0035	14
VI-L	Bpen1261052000	14
VI-L	Bpen1261057412	14
VI-L	bra_B01799	14
VI-L	bra_B03207	14
VI-L	bra_F03308	14
VI-L	bra_G02517	14
VI-L	bra_G02798	14
VI-L	bra_I03088	14
VI-L	bvu_Bv6_141990_jfsa	14
VI-L	car_11849.1	14
VI-L	cca_08637	14
VI-L	cca_31860	14
VI-L	cgr_1613s0010	14
VI-L	cgr_3364s0010	14
VI-L	cgr_3392s0008	14
VI-L	cgr_6197s0021	14
VI-L	cgy_01596	14
VI-L	cgy_02553	14
VI-L	cgy_03597	14
VI-L	cgy_04148	14
VI-L	cgy_24264	14
VI-L	cla_008002	14
VI-L	cla_018506	14
VI-L	cla_020392	14
VI-L	cme_3C002085	14
VI-L	cme_3C011572	14
VI-L	cme_3C012242	14
VI-L	coc_11_g10210	14
VI-L	cpa_1.178cpa	14
VI-L	CquiAUR62035238	14
VI-L	cru_10011260	14
VI-L	cru_10012513	14
VI-L	cru_10017565	14
VI-L	cru_10021988	14
VI-L	csa_121430	14
VI-L	csa_283620	14
VI-L	csa_365320	14
VI-L	Csat104701485	14
VI-L	Csat104710369	14
VI-L	Csat104743970	14
VI-L	Csat104750673	14
VI-L	Csat104759857	14
VI-L	Csat104779233	14
VI-L	Csat104779788	14
VI-L	Csat104787897	14
VI-L	Csat104790211	14
VI-L	csi_1g035773	14
VI-L	csi_1g043614	14
VI-L	dca_007241	14
VI-L	dca_023661	14
VI-L	egr_B00720	14
VI-L	egr_G02326	14
VI-L	egu_sc00001_2691	14
VI-L	fve_03751	14
VI-L	fve_25185	14
VI-L	gma_01G081100	14
VI-L	gma_07G091100	14
VI-L	gma_08G040900	14
VI-L	gma_08G261500	14
VI-L	gma_10G274600	14
VI-L	gma_17G170100	14
VI-L	gma_20G115300	14
VI-L	gra_008G183300	14
VI-L	gra_008G286700	14
VI-L	gra_013G076100	14
VI-L	hel_Ha16_00023399	14
VI-L	hel_Ha17_00008930	14
VI-L	hel_Ha17_00008968	14
VI-L	hel_Ha17_00010453	14
VI-L	hel_Ha8_00041231	14
VI-L	HORVU3Hr1G003400	14
VI-L	Inil109161136	14
VI-L	Inil109176108	14
VI-L	jcu_4S00263.60jcu	14
VI-L	jre_00006393	14
VI-L	jre_00007957	14
VI-L	jre_00010061	14
VI-L	lal_scaffold318_28lal	14
VI-L	lal_scaffold3507_2lal	14
VI-L	lal_scaffold557_15lal	14
VI-L	lal_scaffold74_74lal	14
VI-L	Lang109336607	14
VI-L	Lang109337552	14
VI-L	Lang109346339	14
VI-L	Lang109353294	14
VI-L	Lang109357478	14
VI-L	Lang109357920	14
VI-L	Lang109360832	14
VI-L	lja_2g3v0740680.1lja	14
VI-L	lpe_01G01880.1lpe	14
VI-L	Lsat3_59401	14
VI-L	Lsat4_17901	14
VI-L	Lsat8_40020	14
VI-L	lus_10021678	14
VI-L	lus_10034316	14
VI-L	lus_10035018	14
VI-L	lus_10041456	14
VI-L	mac_03_01200.1mac	14
VI-L	mac_03_30750.1mac	14
VI-L	mac_04_06840.1mac	14
VI-L	mac_04_13820.1mac	14
VI-L	mac_06_11180.1mac	14
VI-L	mac_10_19950.1mac	14
VI-L	mdo_0000119204	14
VI-L	mdo_0000166779	14
VI-L	mdo_0000743350	14
VI-L	mdo_0000759299	14
VI-L	mes_01G012200	14
VI-L	mes_06G068900	14
VI-L	mes_14G101900	14
VI-L	mgu_E00335	14
VI-L	mgu_E00336	14
VI-L	mgu_L01068	14
VI-L	Mnot21397796	14
VI-L	Mnot21402888	14
VI-L	mtr_1g110970	14
VI-L	nnu_00508	14
VI-L	nnu_07673	14
VI-L	ogl_01G0017500	14
VI-L	oru_ORUFI01G02130.1oru	14
VI-L	osa_LOC_Os01g04020osa	14
VI-L	oth_07025	14
VI-L	pax_00382g00043	14
VI-L	pbr_013289.1	14
VI-L	pbr_020278.1	14
VI-L	pbr_028836.1	14
VI-L	pbr_038937.1	14
VI-L	Pdac103712913	14
VI-L	Pdac103713952	14
VI-L	Pdac103717086	14
VI-L	Pdac103718991	14
VI-L	phe_PH01000320G0460	14
VI-L	pmu_025195	14
VI-L	pmu_029052	14
VI-L	ppe_1G310100	14
VI-L	ppe_5G220700	14
VI-L	ptr_008G120100	14
VI-L	ptr_010G125600	14
VI-L	ptr_015G054500	14
VI-L	pvu_002G315900	14
VI-L	pvu_003G035500	14
VI-L	pvu_004G157600	14
VI-L	pvu_007G027000	14
VI-L	rco_27524.t000014	14
VI-L	roc_G02673	14
VI-L	roc_G16292	14
VI-L	sbi_003G085600	14
VI-L	sin_1013660	14
VI-L	sin_1013661	14
VI-L	sin_1018336	14
VI-L	sin_1018337	14
VI-L	sir_scaffold1213_13sir	14
VI-L	sir_scaffold1537_28sir	14
VI-L	sir_scaffold1659_14sir	14
VI-L	sir_scaffold689_97sir	14
VI-L	sit_5G089100	14
VI-L	sly_04g007180.1sly	14
VI-L	sly_05g009450.1sly	14
VI-L	sme_00817.1_g00006.1	14
VI-L	spa_c0003_01431	14
VI-L	spa_c0008_00564	14
VI-L	spa_c0012_00172	14
VI-L	spe_04g002250.1	14
VI-L	spe_05g005260.1	14
VI-L	stu_00014541	14
VI-L	stu_00015880	14
VI-L	tae_TRAES3BF091400270CFD	14
VI-L	tca_011811	14
VI-L	tca_012330	14
VI-L	tha_Th2v00203	14
VI-L	tha_Th2v03953	14
VI-L	tha_Th2v24853	14
VI-L	tha_Th2v28550	14
VI-L	thh_10004526m	14
VI-L	thh_10009619m	14
VI-L	thh_10012016m	14
VI-L	thh_10019722m	14
VI-L	tpr_gene26276	14
VI-L	tsa_Ts1g23020	14
VI-L	tsa_Ts1g37710	14
VI-L	tsa_Ts2g19740	14
VI-L	tsa_Ts5g25750	14
VI-L	ugi_Scf00005.g971ugi	14
VI-L	ugi_Scf00050.g5469ugi	14
VI-L	ugi_Scf00293.g14818ugi	14
VI-L	ugi_Scf00294.g14851ugi	14
VI-L	ugi_Scf00384.g16712ugi	14
VI-L	ugi_Scf00386.g16744ugi	14
VI-L	ugi_Scf00397.g16945ugi	14
VI-L	ugi_Scf00845.g22203ugi	14
VI-L	ugi_Scf00845.g22204ugi	14
VI-L	van_02g04930.1	14
VI-L	van_06g00830.1	14
VI-L	vra_01g04530	14
VI-L	vra_08g21390	14
VI-L	vvi_01011902001	14
VI-L	Xvis03_215522	14
VI-L	Xvis03_215533	14
VI-L	Zjuj107418844	14
VI-L	zma_GRMZM2G081892	14
VI-L	zma_GRMZM2G129777	14
VI-L	Zmay100281327	14
VI-L	Zmay103649841	14
VI-L	zom_70g00410	14
VI-L	tpr_gene5692	14
VI-L	Nattg58558	14
VI-L	pax_00382g00051	14
VI	aar_AA31G00055	20
VI	aar_AA39G00494	20
VI	Alp232210	20
VI	Alp399850	20
VI	AlyrAL1G36550	20
VI	AlyrAL2G30710	20
VI	ath_AT1G22985	20
VI	ath_AT1G71130	20
VI	bnp_BnaA07g23650D	20
VI	bnp_BnaA08g20700D	20
VI	bnp_BnaC02g20580D	20
VI	bnp_BnaC07g13400D	20
VI	bnp_BnaC08g06130D	20
VI	bnp_BnaCnng17120D	20
VI	bol_Bo2g070850	20
VI	bol_Bo6g094430	20
VI	bol_Bo7g056530	20
VI	bol_Bo8g071630	20
VI	Bostr.10273s0232	20
VI	Bostr.12659s0155	20
VI	bra_B01950	20
VI	bra_G01019	20
VI	bra_G02420	20
VI	bra_H02229	20
VI	cgr_0114s0006	20
VI	cgr_0147s0032	20
VI	cru_10010423	20
VI	cru_10021118	20
VI	Csat104701770	20
VI	Csat104712680	20
VI	Csat104741011	20
VI	Csat104756656	20
VI	Csat104776420	20
VI	lal_scaffold1466_15lal	20
VI	lal_scaffold1508_9lal	20
VI	sir_scaffold1556_24sir	20
VI	sir_scaffold427_18sir	20
VI	spa_c0001_01806	20
VI	spa_c0012_00435	20
VI	thh_10008928m	20
VI	thh_10019247m	20
VI	tsa_Ts1g20550	20
VI	tsa_Ts5g28790	20
VI	ach_Achn191231	27
VI	ach_Achn303171	27
VI	aco_012562	27
VI	adu_Aradu.83Z01	27
VI	atr_scaffold00077.139atr	27
VI	bdi_Bradi2g31480	27
VI	Bpen1261058110	27
VI	can_Capana06g000269	27
VI	car_03671.1	27
VI	car_13186.1	27
VI	cca_05455	27
VI	cca_19722	27
VI	cla_013424	27
VI	cme_3C019590	27
VI	cmo_s00844_0.2_1	27
VI	coc_01_g15370	27
VI	cpa_2.277cpa	27
VI	dca_018576	27
VI	Dcat110099586	27
VI	Dcat110114618	27
VI	egu_sc00003_1167	27
VI	egu_sc00007_443	27
VI	egu_sc00033_398	27
VI	fve_28067	27
VI	gma_02G236800	27
VI	gma_11G199300	27
VI	gma_14G205600	27
VI	hel_Ha8_00042452	27
VI	Inil109162860	27
VI	Inil109173442	27
VI	zom_56g01090	27
VI	jre_00005764	27
VI	jre_00015537	27
VI	Lang109339399	27
VI	Lang109360915	27
VI	lja_2g3v2447140.1lja	27
VI	lmi_003329	27
VI	Lsat5_177360	27
VI	Lsat8_99561	27
VI	Lsat9_13601	27
VI	mac_05_30220.1mac	27
VI	mac_06_01010.1mac	27
VI	mac_07_23450.1mac	27
VI	mac_08_01560.1mac	27
VI	mac_11_18300.1mac	27
VI	mac_11_23280.1mac	27
VI	mdo_0000190504	27
VI	mdo_0000464704	27
VI	mes_18G125700	27
VI	mgu_D00812	27
VI	Mnot21401768	27
VI	mtr_3g062440	27
VI	mtr_5g075570	27
VI	Nattg07545	27
VI	nnu_09240	27
VI	nnu_24375	27
VI	Nsyl104244412	27
VI	Ntom104101348	27
VI	ogl_05G0096900	27
VI	oru_ORUFI05G12300.1oru	27
VI	osa_LOC_Os05g25260osa	27
VI	pax_00390g10026	27
VI	pbr_013149.1	27
VI	pbr_017297.1	27
VI	Pdac103706005	27
VI	Pdac103716679	27
VI	Pdac103722174	27
VI	Pdac103723921	27
VI	peq_12862	27
VI	peq_17658	27
VI	pmu_000232	27
VI	ppe_6G039700	27
VI	ptr_013G158500	27
VI	ptr_019G131300	27
VI	pvu_006G080000	27
VI	pvu_008G246000	27
VI	roc_G14536	27
VI	sbi_005G014800	27
VI	sin_1023331	27
VI	sit_3G289200	27
VI	sit_8G012200	27
VI	sly_06g082590.1sly	27
VI	sme_00001.1_g00045.1	27
VI	spe_06g033990.1	27
VI	spo_3G0007500	27
VI	spo_6G0058200	27
VI	stu_00030472	27
VI	tca_042300	27
VI	tpr_gene7537	27
VI	van_01g03900.1	27
VI	van_03g11160.1	27
VI	vra_06g06330	27
VI	vra_10g03950	27
VI	Xvis03_203947	27
VI	Xvis03_209713	27
VI	Xvis03_209801	27
VI	Xvis03_210508	27
VI	Xvis03_217149	27
VI	Zjuj107411595	27
VI	zma_GRMZM2G060465	27
VI	Zmay103655773	27
VI	zom_391g00090	27
VI	aco_000576	42
VI	bdi_Bradi1g04110	42
VI	HORVU5Hr1G111550	42
VI	bdi_Bradi1g53756	42
VI	lpe_03G32900.1lpe	42
VI	ogl_03G0354400	42
VI	ogl_07G0065400	42
VI	oru_ORUFI03G40350.1oru	42
VI	osa_LOC_Os03g60120osa	42
VI	osa_LOC_Os07g12510osa	42
VI	sbi_001G039800	42
VI	sbi_002G081300	42
VI	sit_9G038700	42
VI	zma_GRMZM2G009598	42
VI	zma_GRMZM2G171569	42
VI	Zmay100280718	42
VI	Zmay100282192	42
VI	Zmay103632136	42
VI	aco_000347	43
VI	bdi_Bradi1g48625	43
VI	lpe_06G03670.1lpe	43
VI	ogl_06G0037100	43
VI	oru_ORUFI06G04020.1oru	43
VI	osa_LOC_Os06g06540osa	43
VI	sbi_010G047500	43
VI	sit_4G065700	43
VI	zma_GRMZM2G328197	43
VI	zma_GRMZM2G429378	43
VI	Zmay103631153	43
VI	Zmay103638043	43
VI-L	aco_006716	45
VI-L	bdi_Bradi4g27850	45
VI-L	HORVU5Hr1G055190	45
VI-L	lpe_09G03520.2lpe	45
[truncated: 6,141 more rows]

## Sheet: TableS4
Supplemental Table S4.Node list and edge list of the communities at k=3. at k =3
Node1	Node2	Block_Score	Edge
aar_AA15G00147	aco_009511	436	aar_aco38-4b
aar_AA21G00234	aco_011669	777	aar_aco84-10b
aar_AA21G00481	aco_001844	1080	aar_aco90-12b
aar_AA26G00147	aco_009511	306	aar_aco96-5b
aar_AA26G00147	aco_003993	393	aar_aco109-6b
aar_AA26G00370	aco_001844	623	aar_aco111-4b
aar_AA31G00871	aco_016891	644	aar_aco149-10b
aar_AA32G00429	aco_010430	284	aar_aco173-4b
aar_AA32G00429	aco_006883	365	aar_aco203-1b
aar_AA40G00256	aco_002425	282	aar_aco262-4b
aar_AA40G00256	aco_001898	512	aar_aco266-8b
aar_AA44G00033	aco_012858	290	aar_aco273-2b
aar_AA44G00013	aco_017803	325	aar_aco288-1b
aar_AA44G00541	aco_017803	317	aar_aco289-4b
aar_AA5G00115	aco_017803	377	aar_aco298-2b
aar_AA53G01314	aco_006074	276	aar_aco330-3b
aar_AA54G00262	aco_006074	330	aar_aco341-2b
aar_AA57G00021	aco_012858	816	aar_aco349-6b
aar_AA57G00022	aco_012860	816	aar_aco349-7b
aar_AA57G00021	aco_011669	488	aar_aco353-3b
aar_AA57G00021	aco_017940	373	aar_aco356-3b
aar_AA61G00489	aco_010738	295	aar_aco386-0b
aar_AA77G00031	aco_006074	319	aar_aco416-5b
aar_AA12G00072	adu_Aradu.14Z9Y	408	aar_adu63-1b
aar_AA12G00088	adu_Aradu.MIW9U	268	aar_adu64-4b
aar_AA15G00147	adu_Aradu.3UE4N	553	aar_adu87-10b
aar_AA2G00164	adu_Aradu.3P75R	263	aar_adu149-3b
aar_AA21G00234	adu_Aradu.470B5	392	aar_adu172-6b
aar_AA21G00481	adu_Aradu.NZ8CP	2018	aar_adu173-28b
aar_AA21G00363	adu_Aradu.C87QH	269	aar_adu182-0b
aar_AA26G00147	adu_Aradu.3UE4N	502	aar_adu207-1b
aar_AA26G00370	adu_Aradu.ZGR3J	612	aar_adu216-7b
aar_AA26G00147	adu_Aradu.00XL9	433	aar_adu221-4b
aar_AA26G00700	adu_Aradu.3P75R	350	aar_adu223-4b
aar_AA31G00078	adu_Aradu.H9U8I	330	aar_adu298-0b
aar_AA37G00190	adu_Aradu.W4PMX	553	aar_adu394-11b
aar_AA39G00687	adu_Aradu.83F0C	435	aar_adu429-4b
aar_AA4G00211	adu_Aradu.K41I0	399	aar_adu435-3b
aar_AA4G00211	adu_Aradu.ME4LN	457	aar_adu446-0b
aar_AA40G00256	adu_Aradu.3Q82R	293	aar_adu475-4b
aar_AA43G00001	adu_Aradu.E2TII	377	aar_adu487-0b
aar_AA44G00013	adu_Aradu.PBM8D	513	aar_adu492-3b
aar_AA44G00541	adu_Aradu.PBM8D	262	aar_adu495-4b
aar_AA5G00115	adu_Aradu.PBM8D	457	aar_adu538-4b
aar_AA5G00115	adu_Aradu.JL25Y	387	aar_adu541-5b
aar_AA53G00826	adu_Aradu.83F0C	276	aar_adu595-3b
aar_AA57G00021	adu_Aradu.470B5	718	aar_adu631-4b
aar_AA57G00127	adu_Aradu.VS60N	806	aar_adu640-3b
aar_AA77G00031	adu_Aradu.C87QH	388	aar_adu725-4b
aar_AA12G00072	AhypAH016245	455	aar_Ahyp63-2b
aar_AA12G00088	AhypAH016280	455	aar_Ahyp63-9b
aar_AA12G00072	AhypAH023263	403	aar_Ahyp65-1b
aar_AA12G00088	AhypAH023213	403	aar_Ahyp65-8b
aar_AA15G00147	AhypAH022317	513	aar_Ahyp91-4b
aar_AA15G00095	AhypAH010083	636	aar_Ahyp94-13b
aar_AA15G00147	AhypAH013421	974	aar_Ahyp97-9b
aar_AA17G00121	AhypAH002651	499	aar_Ahyp105-9b
aar_AA21G00363	AhypAH018052	414	aar_Ahyp156-3b
aar_AA21G00481	AhypAH022081	546	aar_Ahyp161-2b
aar_AA21G00481	AhypAH012978	389	aar_Ahyp172-2b
aar_AA26G00147	AhypAH022317	841	aar_Ahyp185-11b
aar_AA26G00700	AhypAH008231	559	aar_Ahyp189-3b
aar_AA26G00700	AhypAH009885	434	aar_Ahyp192-3b
aar_AA26G00230	AhypAH010083	1175	aar_Ahyp194-8b
aar_AA26G00147	AhypAH013421	1413	aar_Ahyp197-21b
aar_AA3G00048	AhypAH018052	1475	aar_Ahyp218-9b
aar_AA3G00048	AhypAH019636	263	aar_Ahyp220-1b
aar_AA3G00048	AhypAH011300	951	aar_Ahyp226-8b
aar_AA31G00871	AhypAH001910	375	aar_Ahyp251-0b
aar_AA32G00603	AhypAH002651	328	aar_Ahyp301-2b
aar_AA32G00429	AhypAH007226	849	aar_Ahyp306-2b
aar_AA39G00687	AhypAH004055	559	aar_Ahyp380-10b
aar_AA43G00001	AhypAH015249	319	aar_Ahyp441-0b
aar_AA44G00013	AhypAH002948	318	aar_Ahyp454-2b
aar_AA44G00541	AhypAH005121	358	aar_Ahyp457-3b
aar_AA5G00115	AhypAH002948	433	aar_Ahyp491-4b
aar_AA53G01314	AhypAH018052	2033	aar_Ahyp507-27b
aar_AA53G00826	AhypAH005398	930	aar_Ahyp529-16b
aar_AA53G01314	AhypAH011300	1151	aar_Ahyp547-12b
aar_AA54G00262	AhypAH018052	2033	aar_Ahyp555-32b
aar_AA54G00262	AhypAH011300	936	aar_Ahyp563-9b
aar_AA57G00021	AhypAH018319	375	aar_Ahyp577-7b
aar_AA57G00021	AhypAH011400	541	aar_Ahyp588-1b
aar_AA57G00022	AhypAH011404	541	aar_Ahyp588-2b
aar_AA57G00127	AhypAH015283	267	aar_Ahyp590-3b
aar_AA61G00489	AhypAH009601	713	aar_Ahyp632-0b
aar_AA77G00031	AhypAH019636	461	aar_Ahyp669-6b
aar_AA77G00031	AhypAH012039	888	aar_Ahyp670-14b
aar_AA1G00130	Alp106190	2491	aar_Alp2-39b
aar_AA118G00064	Alp144780	496	aar_Alp54-1b
aar_AA12G00088	Alp84640	831	aar_Alp61-13b
aar_AA12G00072	Alp267360	4168	aar_Alp63-47b
aar_AA12G00088	Alp70660	4168	aar_Alp63-60b
aar_AA15G00095	Alp1080	3428	aar_Alp87-40b
aar_AA15G00147	Alp76690	3428	aar_Alp87-61b
aar_AA15G00095	Alp382000	6276	aar_Alp90-65b
aar_AA15G00147	Alp127860	6276	aar_Alp90-107b
aar_AA17G00121	Alp239900	4149	aar_Alp100-71b
aar_AA17G00121	Alp219580	361	aar_Alp103-7b
aar_AA2G00164	Alp152440	372	aar_Alp136-4b
aar_AA2G00164	Alp36850	5585	aar_Alp139-108b
aar_AA21G00234	Alp467070	19264	aar_Alp150-150b
aar_AA21G00363	Alp536080	19264	aar_Alp150-260b
aar_AA21G00363	Alp128060	5975	aar_Alp153-90b
aar_AA23G00014	Alp517590	2873	aar_Alp166-3b
aar_AA23G00014	Alp343130	277	aar_Alp168-1b
aar_AA26G00147	Alp76690	23895	aar_Alp175-117b
aar_AA26G00230	Alp1080	23895	aar_Alp175-177b
aar_AA26G00370	Alp97040	23895	aar_Alp175-286b
aar_AA26G00700	Alp152440	5123	aar_Alp176-12b
aar_AA26G00147	Alp127860	4922	aar_Alp178-37b
aar_AA26G00230	Alp382000	4922	aar_Alp178-62b
aar_AA26G00700	Alp36850	2706	aar_Alp180-38b
aar_AA3G00320	Alp113450	1637	aar_Alp205-26b
aar_AA3G00048	Alp128060	284	aar_Alp206-5b
aar_AA3G00048	Alp289320	3594	aar_Alp207-9b
aar_AA3G00048	Alp417280	1726	aar_Alp211-6b
aar_AA31G00055	Alp399850	5431	aar_Alp229-1b
aar_AA31G00055	Alp232210	3730	aar_Alp233-2b
aar_AA32G00603	Alp517590	4589	aar_Alp245-41b
aar_AA32G00429	Alp239900	426	aar_Alp252-7b
aar_AA32G00368	Alp215340	9276	aar_Alp264-135b
aar_AA32G00429	Alp219580	9276	aar_Alp264-185b
aar_AA32G00603	Alp343130	3346	aar_Alp265-53b
aar_AA37G00190	Alp121340	3696	aar_Alp302-69b
aar_AA39G00494	Alp399850	20503	aar_Alp311-314b
aar_AA39G00687	Alp442290	4011	aar_Alp312-26b
aar_AA39G00725	Alp474460	4011	aar_Alp312-55b
aar_AA39G00687	Alp110420	2305	aar_Alp320-26b
aar_AA39G00494	Alp232210	2199	aar_Alp321-1b
aar_AA39G00687	Alp257420	853	aar_Alp327-18b
aar_AA4G00211	Alp20920	10970	aar_Alp341-115b
aar_AA40G00256	Alp280250	12855	aar_Alp357-18b
aar_AA40G00675	Alp290010	391	aar_Alp359-6b
aar_AA41G00042	Alp83940	1865	aar_Alp360-25b
aar_AA43G00001	Alp430700	704	aar_Alp362-0b
aar_AA44G00013	Alp504180	17632	aar_Alp377-9b
aar_AA44G00033	Alp471580	17632	aar_Alp377-27b
aar_AA44G00541	Alp19580	17632	aar_Alp377-358b
aar_AA44G00033	Alp401150	1493	aar_Alp381-15b
aar_AA5G00115	Alp504180	1891	aar_Alp405-6b
aar_AA5G00136	Alp471580	1891	aar_Alp405-13b
aar_AA5G00136	Alp401150	11006	aar_Alp407-98b
aar_AA53G00826	Alp442290	356	aar_Alp419-6b
aar_AA53G01314	Alp536080	282	aar_Alp439-2b
aar_AA53G00826	Alp257420	17502	aar_Alp441-184b
aar_AA53G01314	Alp289320	336	aar_Alp445-3b
aar_AA53G01314	Alp417280	641	aar_Alp449-9b
aar_AA54G00262	Alp128060	279	aar_Alp458-3b
aar_AA54G00262	Alp289320	1984	aar_Alp459-40b
aar_AA54G00262	Alp417280	4455	aar_Alp462-74b
aar_AA57G00021	Alp607250	299	aar_Alp476-2b
aar_AA57G00022	Alp607260	299	aar_Alp476-3b
aar_AA57G00021	Alp156660	1900	aar_Alp478-8b
aar_AA57G00022	Alp352330	1900	aar_Alp478-9b
aar_AA61G00489	Alp536080	595	aar_Alp506-1b
aar_AA61G00489	Alp128060	980	aar_Alp511-0b
aar_AA65G00318	Alp26530	11566	aar_Alp520-212b
aar_AA65G00326	Alp26630	11566	aar_Alp520-219b
aar_AA77G00031	Alp517980	438	aar_Alp551-4b
aar_AA1G00130	AlyrAL6G53520	252	aar_Alyr8-3b
aar_AA118G00064	AlyrAL7G16850	495	aar_Alyr60-1b
aar_AA12G00072	AlyrAL6G36850	4220	aar_Alyr65-50b
aar_AA12G00088	AlyrAL6G37120	4220	aar_Alyr65-62b
aar_AA12G00088	AlyrAL6G21790	836	aar_Alyr67-13b
aar_AA127G00014	AlyrAL1G41980	293	aar_Alyr80-3b
aar_AA127G00015	AlyrAL1G41970	293	aar_Alyr80-4b
aar_AA15G00095	AlyrAL1G61550	9024	aar_Alyr96-72b
aar_AA15G00147	AlyrAL1G62620	9024	aar_Alyr96-114b
aar_AA15G00095	AlyrAL3G27600	3667	aar_Alyr102-42b
aar_AA15G00147	AlyrAL3G26520	3667	aar_Alyr102-65b
aar_AA17G00121	AlyrAL1G13970	274	aar_Alyr113-4b
aar_AA17G00121	AlyrAL3G37870	4599	aar_Alyr114-77b
aar_AA2G00045	AlyrAL1G55980	5793	aar_Alyr148-26b
aar_AA2G00164	AlyrAL1G58310	5793	aar_Alyr148-113b
aar_AA2G00164	AlyrAL3G34030	1994	aar_Alyr152-39b
aar_AA21G00234	AlyrAL4G43930	20138	aar_Alyr169-160b
aar_AA21G00363	AlyrAL4G45610	20138	aar_Alyr169-270b
aar_AA21G00481	AlyrAL4G47090	20138	aar_Alyr169-359b
aar_AA21G00363	AlyrAL5G44020	7333	aar_Alyr172-109b
aar_AA21G00234	AlyrAL6G53520	258	aar_Alyr177-0b
aar_AA23G00014	AlyrAL1G16120	2977	aar_Alyr186-3b
aar_AA23G00014	AlyrAL4G26450	920	aar_Alyr187-3b
aar_AA26G00700	AlyrAL1G58310	4432	aar_Alyr194-72b
aar_AA26G00147	AlyrAL1G62620	5021	aar_Alyr195-43b
aar_AA26G00230	AlyrAL1G61550	5021	aar_Alyr195-66b
aar_AA26G00147	AlyrAL3G26520	32623	aar_Alyr199-126b
aar_AA26G00230	AlyrAL3G27600	32623	aar_Alyr199-192b
aar_AA26G00370	AlyrAL3G29690	32623	aar_Alyr199-309b
aar_AA26G00700	AlyrAL3G34030	32623	aar_Alyr199-559b
aar_AA3G00320	AlyrAL4G29380	1183	aar_Alyr224-17b
aar_AA3G00048	AlyrAL5G44020	316	aar_Alyr226-5b
aar_AA3G00048	AlyrAL6G45320	5275	aar_Alyr227-37b
aar_AA3G00048	AlyrAL7G29600	1300	aar_Alyr229-18b
aar_AA31G00055	AlyrAL1G36550	7263	aar_Alyr247-0b
aar_AA31G00871	AlyrAL2G40870	7502	aar_Alyr250-133b
aar_AA31G00055	AlyrAL2G30710	3853	aar_Alyr251-2b
aar_AA32G00368	AlyrAL1G13360	9003	aar_Alyr260-70b
aar_AA32G00429	AlyrAL1G13970	9003	aar_Alyr260-95b
aar_AA32G00603	AlyrAL1G16120	9003	aar_Alyr260-139b
aar_AA32G00429	AlyrAL3G37870	428	aar_Alyr262-7b
aar_AA32G00603	AlyrAL4G26450	10270	aar_Alyr272-58b
aar_AA32G00368	AlyrAL8G15810	3037	aar_Alyr293-7b
aar_AA32G00429	AlyrAL8G16930	3037	aar_Alyr293-55b
aar_AA37G00190	AlyrAL1G27460	5411	aar_Alyr318-102b
aar_AA39G00494	AlyrAL1G36550	26759	aar_Alyr327-340b
aar_AA39G00687	AlyrAL1G39830	26759	aar_Alyr327-494b
aar_AA39G00725	AlyrAL1G40320	26759	aar_Alyr327-522b
aar_AA39G00494	AlyrAL2G30710	5465	aar_Alyr339-22b
aar_AA39G00687	AlyrAL2G27450	5465	aar_Alyr339-97b
aar_AA39G00687	AlyrAL5G14542	747	aar_Alyr344-17b
aar_AA4G00211	AlyrAL8G42210	11591	aar_Alyr357-125b
aar_AA40G00256	AlyrAL6G29830	15600	aar_Alyr369-55b
aar_AA40G00675	AlyrAL6G24560	495	aar_Alyr371-7b
aar_AA41G00042	AlyrAL8G25450	2061	aar_Alyr374-28b
aar_AA43G00001	AlyrAL1G41980	672	aar_Alyr376-0b
aar_AA44G00013	AlyrAL6G17550	18996	aar_Alyr385-8b
aar_AA44G00033	AlyrAL6G17890	18996	aar_Alyr385-26b
aar_AA44G00541	AlyrAL6G23950	18996	aar_Alyr385-384b
aar_AA44G00013	AlyrAL8G38650	1641	aar_Alyr394-9b
aar_AA44G00033	AlyrAL8G38320	1641	aar_Alyr394-17b
aar_AA5G00115	AlyrAL6G17550	1904	aar_Alyr413-6b
aar_AA5G00136	AlyrAL6G17890	1904	aar_Alyr413-14b
aar_AA5G00115	AlyrAL8G38650	7171	aar_Alyr415-82b
aar_AA5G00136	AlyrAL8G38320	7171	aar_Alyr415-99b
aar_AA53G00826	AlyrAL1G39830	670	aar_Alyr425-15b
aar_AA53G00826	AlyrAL2G27450	598	aar_Alyr441-13b
aar_AA53G01314	AlyrAL4G45610	385	aar_Alyr449-0b
aar_AA53G00826	AlyrAL5G14542	17794	aar_Alyr451-193b
aar_AA53G01314	AlyrAL6G45320	877	aar_Alyr454-4b
aar_AA53G01314	AlyrAL7G29600	626	aar_Alyr459-8b
aar_AA54G00262	AlyrAL5G44020	360	aar_Alyr475-4b
aar_AA54G00262	AlyrAL6G45320	2106	aar_Alyr476-38b
aar_AA54G00262	AlyrAL7G29600	2944	aar_Alyr477-27b
aar_AA57G00021	AlyrAL7G37150	18117	aar_Alyr490-19b
aar_AA57G00022	AlyrAL7G37140	18117	aar_Alyr490-20b
aar_AA57G00127	AlyrAL7G35840	18117	aar_Alyr490-93b
aar_AA57G00021	AlyrAL8G10800	3228	aar_Alyr491-7b
aar_AA61G00489	AlyrAL4G45610	487	aar_Alyr523-1b
aar_AA61G00489	AlyrAL5G44020	1075	aar_Alyr527-0b
aar_AA65G00318	AlyrAL1G24530	12040	aar_Alyr538-216b
aar_AA65G00326	AlyrAL1G24630	12040	aar_Alyr538-224b
aar_AA77G00031	AlyrAL8G27990	568	aar_Alyr572-5b
aar_AA15G00147	Aoff109850109	336	aar_Aoff32-4b
aar_AA26G00147	Aoff109833650	274	aar_Aoff78-1b
aar_AA26G00147	Aoff109844255	587	aar_Aoff79-8b
aar_AA26G00147	Aoff109850109	352	aar_Aoff80-3b
aar_AA32G00429	Aoff109838754	293	aar_Aoff119-4b
aar_AA21G00234	bdi_Bradi3g50490	540	aar_bdi40-5b
aar_AA21G00234	bdi_Bradi5g17480	581	aar_bdi44-6b
aar_AA26G00147	bdi_Bradi4g31040	359	aar_bdi55-7b
aar_AA40G00256	bdi_Bradi1g18580	325	aar_bdi118-5b
aar_AA57G00127	bdi_Bradi2g50035	473	aar_bdi157-2b
aar_AA57G00021	bdi_Bradi3g50490	358	aar_bdi162-2b
aar_AA57G00021	bdi_Bradi5g17480	266	aar_bdi166-2b
aar_AA1G00130	bnp_BnaCnng09130D	1930	aar_bnp29-33b
aar_AA118G00064	bnp_BnaA01g02720D	394	aar_bnp211-1b
aar_AA118G00064	bnp_BnaC01g03970D	344	aar_bnp215-1b
aar_AA118G00064	bnp_BnaC03g66140D	295	aar_bnp216-0b
aar_AA12G00072	bnp_BnaA02g32120D	1697	aar_bnp227-20b
aar_AA12G00072	bnp_BnaA06g27540D	3565	aar_bnp234-38b
aar_AA12G00088	bnp_BnaA06g27670D	3565	aar_bnp234-50b
aar_AA12G00072	bnp_BnaA09g04650D	1448	aar_bnp236-18b
aar_AA12G00088	bnp_BnaA09g04580D	1448	aar_bnp236-22b
aar_AA12G00088	bnp_BnaA10g21280D	415	aar_bnp239-6b
aar_AA12G00072	bnp_BnaC02g40810D	1497	aar_bnp242-19b
aar_AA12G00088	bnp_BnaC07g29370D	3206	aar_bnp253-43b
aar_AA12G00072	bnp_BnaC09g04110D	1341	aar_bnp256-16b
aar_AA12G00088	bnp_BnaC09g04040D	1341	aar_bnp256-20b
aar_AA127G00014	bnp_BnaA08g18380D	293	aar_bnp285-3b
aar_AA127G00015	bnp_BnaA08g18390D	293	aar_bnp285-4b
aar_AA15G00095	bnp_BnaA01g28970D	1773	aar_bnp341-18b
aar_AA15G00147	bnp_BnaA01g29490D	1773	aar_bnp341-32b
aar_AA15G00095	bnp_BnaA03g33790D	1863	aar_bnp345-14b
aar_AA15G00147	bnp_BnaA03g33290D	1863	aar_bnp345-24b
aar_AA15G00095	bnp_BnaA05g24390D	2896	aar_bnp346-32b
aar_AA15G00147	bnp_BnaA05g25200D	2896	aar_bnp346-52b
aar_AA15G00095	bnp_BnaA05g14650D	2423	aar_bnp349-20b
aar_AA15G00095	bnp_BnaA06g01090D	2888	aar_bnp354-29b
aar_AA15G00095	bnp_BnaA08g01300D	3760	aar_bnp360-20b
aar_AA15G00147	bnp_BnaA08g00990D	3760	aar_bnp360-40b
aar_AA15G00095	bnp_BnaC01g36330D	1880	aar_bnp362-22b
aar_AA15G00147	bnp_BnaC03g69940D	1006	aar_bnp366-18b
aar_AA15G00095	bnp_BnaC03g39000D	1856	aar_bnp368-20b
aar_AA15G00147	bnp_BnaC03g38390D	1856	aar_bnp368-30b
aar_AA15G00095	bnp_BnaC05g38410D	1385	aar_bnp372-9b
aar_AA15G00147	bnp_BnaC05g39400D	1385	aar_bnp372-27b
aar_AA15G00095	bnp_BnaC06g10050D	434	aar_bnp383-5b
aar_AA17G00121	bnp_BnaA01g23960D	2588	aar_bnp412-42b
aar_AA17G00123	bnp_BnaA01g23940D	2588	aar_bnp412-43b
aar_AA17G00121	bnp_BnaA07g06750D	857	aar_bnp415-5b
aar_AA17G00121	bnp_BnaC01g31050D	882	aar_bnp417-10b
aar_AA17G00121	bnp_BnaC07g08350D	935	aar_bnp423-6b
aar_AA2G00164	bnp_BnaA03g35680D	1136	aar_bnp547-22b
aar_AA2G00164	bnp_BnaA05g18740D	555	aar_bnp555-9b
aar_AA2G00164	bnp_BnaA06g02670D	2627	aar_bnp558-50b
aar_AA2G00164	bnp_BnaC03g41530D	839	aar_bnp569-16b
aar_AA2G00164	bnp_BnaC05g31720D	437	aar_bnp579-3b
aar_AA2G00164	bnp_BnaC06g03860D	3280	aar_bnp582-54b
aar_AA21G00234	bnp_BnaA04g25900D	6607	aar_bnp617-78b
aar_AA21G00481	bnp_BnaA04g27050D	1345	aar_bnp618-24b
aar_AA21G00234	bnp_BnaA05g04380D	7694	aar_bnp629-86b
aar_AA21G00363	bnp_BnaA05g01500D	5786	aar_bnp630-12b
aar_AA21G00363	bnp_BnaA09g39350D	3128	aar_bnp639-38b
aar_AA21G00363	bnp_BnaC03g25680D	7095	aar_bnp646-112b
aar_AA21G00234	bnp_BnaC04g49870D	7394	aar_bnp651-83b
aar_AA21G00363	bnp_BnaC04g01080D	1232	aar_bnp654-13b
aar_AA21G00481	bnp_BnaC04g51210D	2040	aar_bnp660-28b
aar_AA21G00363	bnp_BnaC06g42850D	336	aar_bnp679-6b
aar_AA21G00363	bnp_BnaC08g31500D	4384	aar_bnp680-62b
aar_AA23G00014	bnp_BnaA10g04090D	1473	aar_bnp709-3b
aar_AA23G00014	bnp_BnaC03g17400D	277	aar_bnp711-1b
aar_AA23G00014	bnp_BnaC05g04210D	2029	aar_bnp713-3b
aar_AA23G00014	bnp_BnaC08g44670D	1227	aar_bnp714-2b
aar_AA26G00147	bnp_BnaA01g29490D	4741	aar_bnp750-22b
aar_AA26G00230	bnp_BnaA01g28970D	4741	aar_bnp750-53b
aar_AA26G00370	bnp_BnaA01g27570D	1408	aar_bnp754-12b
aar_AA26G00147	bnp_BnaA03g33290D	6973	aar_bnp759-54b
aar_AA26G00230	bnp_BnaA03g33790D	6973	aar_bnp759-83b
aar_AA26G00370	bnp_BnaA03g34290D	6973	aar_bnp759-117b
aar_AA26G00700	bnp_BnaA03g35680D	4787	aar_bnp760-55b
aar_AA26G00230	bnp_BnaA05g14650D	1432	aar_bnp763-26b
aar_AA26G00147	bnp_BnaA05g25200D	18600	aar_bnp767-88b
aar_AA26G00230	bnp_BnaA05g24390D	18600	aar_bnp767-141b
aar_AA26G00370	bnp_BnaA05g23130D	18600	aar_bnp767-221b
aar_AA26G00700	bnp_BnaA05g18740D	1459	aar_bnp769-26b
aar_AA26G00230	bnp_BnaA06g01090D	1188	aar_bnp775-15b
aar_AA26G00700	bnp_BnaA06g02670D	407	aar_bnp782-7b
aar_AA26G00147	bnp_BnaA08g00990D	1606	aar_bnp785-18b
aar_AA26G00230	bnp_BnaA08g01300D	1606	aar_bnp785-29b
aar_AA26G00230	bnp_BnaC01g36330D	7971	aar_bnp792-99b
aar_AA26G00370	bnp_BnaC01g35070D	7971	aar_bnp792-157b
aar_AA26G00147	bnp_BnaC03g38390D	11431	aar_bnp799-37b
aar_AA26G00230	bnp_BnaC03g39000D	11431	aar_bnp799-67b
aar_AA26G00700	bnp_BnaC03g41530D	11431	aar_bnp799-194b
aar_AA26G00147	bnp_BnaC03g69940D	666	aar_bnp803-1b
aar_AA26G00370	bnp_BnaC05g36570D	10584	aar_bnp810-58b
aar_AA26G00230	bnp_BnaC05g38410D	6134	aar_bnp811-104b
aar_AA26G00700	bnp_BnaC05g31720D	2270	aar_bnp812-14b
aar_AA26G00700	bnp_BnaC06g03860D	1503	aar_bnp817-15b
aar_AA26G00230	bnp_BnaC06g10050D	396	aar_bnp820-3b
aar_AA3G00048	bnp_BnaA01g13420D	820	aar_bnp892-13b
aar_AA3G00048	bnp_BnaA03g46240D	621	aar_bnp896-9b
aar_AA3G00048	bnp_BnaA03g24540D	432	aar_bnp897-1b
aar_AA3G00320	bnp_BnaA04g19700D	729	aar_bnp901-11b
aar_AA3G00320	bnp_BnaA05g09970D	675	aar_bnp902-9b
aar_AA3G00048	bnp_BnaC01g15610D	541	aar_bnp914-4b
aar_AA3G00048	bnp_BnaC03g29310D	1775	aar_bnp920-7b
aar_AA3G00320	bnp_BnaC04g44080D	829	aar_bnp921-12b
aar_AA3G00048	bnp_BnaC07g38490D	713	aar_bnp926-10b
aar_AA3G00320	bnp_BnaCnng05370D	472	aar_bnp934-5b
aar_AA31G00871	bnp_BnaA02g19610D	1545	aar_bnp993-19b
aar_AA31G00055	bnp_BnaA07g23650D	1626	aar_bnp1017-0b
aar_AA31G00055	bnp_BnaC02g20580D	1322	aar_bnp1039-1b
aar_AA31G00871	bnp_BnaC02g22960D	635	aar_bnp1041-0b
aar_AA31G00055	bnp_BnaCnng17120D	390	aar_bnp1082-0b
aar_AA32G00368	bnp_BnaA02g22560D	989	aar_bnp1089-2b
aar_AA32G00603	bnp_BnaA05g11530D	345	aar_bnp1125-3b
aar_AA32G00429	bnp_BnaA09g16520D	1284	aar_bnp1146-23b
aar_AA32G00603	bnp_BnaA09g50010D	976	aar_bnp1147-14b
aar_AA32G00368	bnp_BnaA10g02160D	3348	aar_bnp1155-44b
aar_AA32G00603	bnp_BnaA10g04090D	1717	aar_bnp1156-11b
aar_AA32G00429	bnp_BnaAnng12120D	455	aar_bnp1160-1b
aar_AA32G00368	bnp_BnaC02g30930D	1020	aar_bnp1168-2b
aar_AA32G00603	bnp_BnaC03g17400D	3604	aar_bnp1179-36b
aar_AA32G00603	bnp_BnaC04g13510D	3001	aar_bnp1188-51b
aar_AA32G00603	bnp_BnaC04g42060D	6037	aar_bnp1197-3b
aar_AA32G00603	bnp_BnaC05g04210D	3156	aar_bnp1206-20b
aar_AA32G00368	bnp_BnaC05g02080D	1661	aar_bnp1207-6b
aar_AA32G00429	bnp_BnaC05g02480D	1661	aar_bnp1207-22b
aar_AA32G00429	bnp_BnaC08g43940D	793	aar_bnp1216-12b
aar_AA32G00603	bnp_BnaC08g44670D	623	aar_bnp1220-14b
aar_AA37G00190	bnp_BnaA06g10040D	3938	aar_bnp1330-73b
aar_AA37G00190	bnp_BnaA08g23880D	1704	aar_bnp1333-35b
aar_AA37G00190	bnp_BnaC05g11660D	3724	aar_bnp1337-69b
aar_AA37G00190	bnp_BnaC08g16630D	1793	aar_bnp1341-36b
aar_AA39G00687	bnp_BnaA02g13950D	2420	aar_bnp1366-39b
aar_AA39G00687	bnp_BnaA06g33270D	642	aar_bnp1371-13b
aar_AA39G00494	bnp_BnaA07g23650D	2216	aar_bnp1378-12b
aar_AA39G00687	bnp_BnaA07g24590D	2216	aar_bnp1378-41b
aar_AA39G00687	bnp_BnaA07g27210D	840	aar_bnp1386-2b
aar_AA39G00725	bnp_BnaA07g36710D	387	aar_bnp1388-1b
aar_AA39G00494	bnp_BnaA08g20700D	10358	aar_bnp1394-114b
aar_AA39G00725	bnp_BnaA08g19170D	10358	aar_bnp1394-202b
aar_AA39G00687	bnp_BnaA09g28560D	7610	aar_bnp1402-136b
aar_AA39G00494	bnp_BnaC02g20580D	1517	aar_bnp1415-11b
aar_AA39G00687	bnp_BnaC05g20650D	15956	aar_bnp1425-309b
aar_AA39G00687	bnp_BnaC06g25810D	562	aar_bnp1435-3b
aar_AA39G00687	bnp_BnaC06g30140D	2904	aar_bnp1436-62b
aar_AA39G00725	bnp_BnaC07g11010D	1501	aar_bnp1442-15b
aar_AA39G00687	bnp_BnaC07g23080D	666	aar_bnp1443-14b
aar_AA39G00494	bnp_BnaC07g13400D	4936	aar_bnp1444-53b
aar_AA39G00494	bnp_BnaC08g06130D	1936	aar_bnp1449-14b
aar_AA39G00725	bnp_BnaCnng04890D	1198	aar_bnp1458-21b
aar_AA4G00211	bnp_BnaA02g34370D	2714	aar_bnp1465-44b
aar_AA4G00211	bnp_BnaA06g23710D	7578	aar_bnp1471-77b
aar_AA4G00211	bnp_BnaC02g43290D	3928	aar_bnp1487-46b
aar_AA4G00211	bnp_BnaC03g49530D	6890	aar_bnp1492-87b
aar_AA4G00211	bnp_BnaC09g06610D	3978	aar_bnp1501-42b
aar_AA40G00675	bnp_BnaA02g01920D	280	aar_bnp1517-5b
aar_AA40G00256	bnp_BnaA02g35090D	598	aar_bnp1518-2b
aar_AA40G00256	bnp_BnaA03g07180D	7297	aar_bnp1522-19b
aar_AA40G00675	bnp_BnaA03g04570D	296	aar_bnp1524-5b
aar_AA40G00256	bnp_BnaC02g08170D	8084	aar_bnp1549-28b
aar_AA40G00256	bnp_BnaC03g09100D	7467	aar_bnp1554-22b
aar_AA40G00675	bnp_BnaC03g06100D	296	aar_bnp1556-5b
aar_AA40G00256	bnp_BnaC09g39250D	9279	aar_bnp1565-43b
aar_AA41G00042	bnp_BnaA10g05780D	435	aar_bnp1583-2b
aar_AA41G00042	bnp_BnaC09g27360D	1121	aar_bnp1589-15b
aar_AA43G00001	bnp_BnaA08g18380D	395	aar_bnp1602-0b
aar_AA43G00001	bnp_BnaA09g27310D	403	aar_bnp1603-0b
aar_AA44G00541	bnp_BnaA02g01570D	1645	aar_bnp1616-32b
aar_AA44G00541	bnp_BnaA03g04290D	5092	aar_bnp1624-103b
aar_AA44G00013	bnp_BnaA03g02000D	1407	aar_bnp1626-3b
aar_AA44G00033	bnp_BnaA03g40370D	744	aar_bnp1629-3b
aar_AA44G00033	bnp_BnaA09g05710D	342	aar_bnp1642-5b
aar_AA44G00013	bnp_BnaA10g23760D	1126	aar_bnp1643-7b
aar_AA44G00541	bnp_BnaA10g19960D	11413	aar_bnp1645-230b
aar_AA44G00033	bnp_BnaA10g30200D	346	aar_bnp1650-1b
aar_AA44G00013	bnp_BnaAnng13660D	293	aar_bnp1652-0b
aar_AA44G00033	bnp_BnaAnng06420D	599	aar_bnp1654-2b
aar_AA44G00033	bnp_BnaAnng06940D	306	aar_bnp1655-2b
aar_AA44G00541	bnp_BnaC02g04660D	2853	aar_bnp1660-57b
aar_AA44G00013	bnp_BnaC02g01680D	951	aar_bnp1663-1b
aar_AA44G00033	bnp_BnaC02g01530D	951	aar_bnp1663-8b
aar_AA44G00541	bnp_BnaC03g05820D	6892	aar_bnp1665-141b
aar_AA44G00033	bnp_BnaC07g31340D	657	aar_bnp1676-3b
aar_AA44G00013	bnp_BnaC09g48530D	771	aar_bnp1683-7b
aar_AA44G00541	bnp_BnaC09g43740D	12089	aar_bnp1685-245b
aar_AA44G00033	bnp_BnaC09g05370D	390	aar_bnp1689-4b
aar_AA44G00033	bnp_BnaCnng36390D	347	aar_bnp1693-2b
aar_AA5G00115	bnp_BnaA03g02000D	641	aar_bnp1745-2b
aar_AA5G00136	bnp_BnaA03g40370D	3043	aar_bnp1746-5b
aar_AA5G00136	bnp_BnaA09g05710D	4702	aar_bnp1750-42b
aar_AA5G00115	bnp_BnaA10g23760D	699	aar_bnp1751-6b
aar_AA5G00115	bnp_BnaC02g01680D	446	aar_bnp1758-1b
aar_AA5G00136	bnp_BnaC02g01530D	446	aar_bnp1758-5b
aar_AA5G00136	bnp_BnaC07g31340D	1463	aar_bnp1767-4b
aar_AA5G00115	bnp_BnaC09g48530D	495	aar_bnp1770-6b
aar_AA5G00136	bnp_BnaC09g05370D	4743	aar_bnp1772-35b
aar_AA5G00115	bnp_BnaCnng24520D	299	aar_bnp1775-0b
aar_AA53G01314	bnp_BnaA01g13420D	383	aar_bnp1797-4b
aar_AA53G00826	bnp_BnaA02g27680D	6167	aar_bnp1801-23b
aar_AA53G01314	bnp_BnaA03g46240D	306	aar_bnp1809-3b
aar_AA53G00826	bnp_BnaA06g33270D	8862	aar_bnp1827-120b
aar_AA53G00826	bnp_BnaA07g27210D	631	aar_bnp1835-14b
aar_AA53G01314	bnp_BnaC01g15610D	486	aar_bnp1884-6b
aar_AA53G00826	bnp_BnaC02g35790D	9138	aar_bnp1886-92b
aar_AA53G01314	bnp_BnaC03g29310D	254	aar_bnp1894-3b
aar_AA53G00826	bnp_BnaC07g23080D	12573	aar_bnp1917-128b
aar_AA53G01314	bnp_BnaC07g38490D	451	aar_bnp1920-5b
aar_AA54G00262	bnp_BnaA01g13420D	2169	aar_bnp1959-15b
aar_AA54G00262	bnp_BnaA03g46240D	1857	aar_bnp1962-17b
aar_AA54G00262	bnp_BnaC01g15610D	2098	aar_bnp1988-24b
aar_AA54G00262	bnp_BnaC03g29310D	901	aar_bnp1992-14b
aar_AA54G00262	bnp_BnaC07g38490D	1935	aar_bnp2005-17b
aar_AA57G00127	bnp_BnaA01g09230D	13700	aar_bnp2039-49b
aar_AA57G00022	bnp_BnaA02g25110D	1596	aar_bnp2042-0b
aar_AA57G00022	bnp_BnaA06g35500D	955	aar_bnp2051-0b
aar_AA57G00021	bnp_BnaA06g40170D	288	aar_bnp2052-5b
aar_AA57G00021	bnp_BnaA08g08300D	2941	aar_bnp2053-4b
aar_AA57G00022	bnp_BnaA08g08310D	2941	aar_bnp2053-5b
aar_AA57G00021	bnp_BnaAnng06940D	521	aar_bnp2064-0b
aar_AA57G00022	bnp_BnaAnng07060D	521	aar_bnp2064-1b
aar_AA57G00021	bnp_BnaC01g10080D	4834	aar_bnp2068-0b
aar_AA57G00022	bnp_BnaC01g10100D	4834	aar_bnp2068-1b
aar_AA57G00021	bnp_BnaC07g20090D	2603	aar_bnp2082-6b
aar_AA57G00022	bnp_BnaC07g20040D	2603	aar_bnp2082-7b
aar_AA57G00021	bnp_BnaC09g20100D	1264	aar_bnp2088-3b
aar_AA57G00022	bnp_BnaC09g20090D	1264	aar_bnp2088-4b
aar_AA61G00489	bnp_BnaA07g38140D	587	aar_bnp2202-3b
aar_AA61G00489	bnp_BnaA09g39350D	883	aar_bnp2208-0b
aar_AA61G00489	bnp_BnaC06g42850D	474	aar_bnp2244-0b
aar_AA61G00489	bnp_BnaC08g31500D	832	aar_bnp2247-0b
aar_AA65G00326	bnp_BnaA06g07730D	2220	aar_bnp2280-34b
aar_AA65G00318	bnp_BnaA09g46790D	3785	aar_bnp2288-62b
aar_AA65G00326	bnp_BnaA09g46720D	3785	aar_bnp2288-68b
aar_AA65G00326	bnp_BnaC05g09160D	2107	aar_bnp2301-31b
aar_AA65G00318	bnp_BnaC08g40860D	4019	aar_bnp2306-63b
aar_AA65G00326	bnp_BnaC08g40750D	4019	aar_bnp2306-69b
aar_AA77G00031	bnp_BnaA03g12320D	436	aar_bnp2378-3b
aar_AA77G00031	bnp_BnaC02g14430D	288	aar_bnp2383-2b
aar_AA77G00031	bnp_BnaC03g14960D	380	aar_bnp2385-2b
aar_AA1G00130	bol_Bo8g118250	2397	aar_bol11-43b
aar_AA1G00130	bol_Bo9g001020	821	aar_bol16-18b
aar_AA118G00064	bol_Bo1g007330	392	aar_bol96-1b
aar_AA12G00072	bol_Bo2g158960	1935	aar_bol107-23b
aar_AA12G00072	bol_Bo7g096180	3540	aar_bol115-37b
aar_AA12G00088	bol_Bo7g096000	3540	aar_bol115-49b
aar_AA12G00072	bol_Bo9g011440	1394	aar_bol118-15b
aar_AA12G00088	bol_Bo9g011380	1394	aar_bol118-19b
aar_AA12G00088	bol_Bo9g171490	456	aar_bol119-6b
aar_AA127G00014	bol_Bo3g143350	292	aar_bol134-3b
aar_AA127G00015	bol_Bo3g143340	292	aar_bol134-4b
aar_AA15G00095	bol_Bo1g129710	2301	aar_bol168-31b
aar_AA15G00147	bol_Bo1g134510	2301	aar_bol168-44b
aar_AA15G00095	bol_Bo3g182770	2137	aar_bol171-10b
aar_AA15G00147	bol_Bo3g184310	2137	aar_bol171-30b
aar_AA15G00095	bol_Bo3g066710	2348	aar_bol174-20b
aar_AA15G00147	bol_Bo3g066010	2348	aar_bol174-31b
aar_AA15G00095	bol_Bo5g127380	2895	aar_bol177-32b
aar_AA15G00147	bol_Bo5g130490	2895	aar_bol177-52b
aar_AA15G00095	bol_Bo6g031240	4424	aar_bol180-26b
aar_AA15G00095	bol_Bo6g029320	728	aar_bol184-6b
aar_AA17G00121	bol_Bo1g102220	2833	aar_bol203-45b
aar_AA17G00123	bol_Bo1g102210	2833	aar_bol203-46b
aar_AA17G00121	bol_Bo5g004520	275	aar_bol207-4b
aar_AA17G00121	bol_Bo7g040810	945	aar_bol209-6b
aar_AA2G00164	bol_Bo1g108970	1222	aar_bol276-24b
aar_AA2G00164	bol_Bo3g074840	612	aar_bol279-11b
aar_AA2G00164	bol_Bo5g109800	441	aar_bol286-6b
aar_AA2G00164	bol_Bo6g022380	3279	aar_bol289-62b
aar_AA21G00234	bol_Bo4g195220	9846	aar_bol313-86b
aar_AA21G00481	bol_Bo4g198690	9846	aar_bol313-189b
aar_AA21G00234	bol_Bo4g024140	8706	aar_bol314-107b
aar_AA21G00363	bol_Bo4g009400	4707	aar_bol317-11b
aar_AA21G00363	bol_Bo6g077880	3338	aar_bol326-56b
aar_AA21G00363	bol_Bo8g096140	5498	aar_bol328-85b
aar_AA21G00234	bol_Bo9g001020	258	aar_bol331-0b
aar_AA23G00014	bol_Bo3g025110	325	aar_bol341-2b
aar_AA23G00014	bol_Bo4g176080	611	aar_bol342-1b
aar_AA23G00014	bol_Bo5g007280	1832	aar_bol343-2b
aar_AA23G00014	bol_Bo8g114710	1377	aar_bol345-2b
aar_AA26G00230	bol_Bo1g129710	17638	aar_bol363-109b
aar_AA26G00370	bol_Bo1g123160	17638	aar_bol363-177b
aar_AA26G00700	bol_Bo1g108970	17638	aar_bol363-310b
aar_AA26G00147	bol_Bo3g066010	13361	aar_bol365-56b
aar_AA26G00230	bol_Bo3g066710	13361	aar_bol365-86b
aar_AA26G00370	bol_Bo3g068510	13361	aar_bol365-133b
aar_AA26G00700	bol_Bo3g074840	13361	aar_bol365-237b
aar_AA26G00147	bol_Bo3g184310	1526	aar_bol368-13b
aar_AA26G00147	bol_Bo5g130490	21962	aar_bol373-92b
aar_AA26G00230	bol_Bo5g127380	21962	aar_bol373-144b
aar_AA26G00370	bol_Bo5g123710	21962	aar_bol373-229b
aar_AA26G00700	bol_Bo5g109800	21962	aar_bol373-414b
aar_AA26G00700	bol_Bo6g022410	1546	aar_bol375-15b
aar_AA26G00230	bol_Bo6g031240	2430	aar_bol378-37b
aar_AA26G00230	bol_Bo6g029320	614	aar_bol380-6b
aar_AA3G00048	bol_Bo1g037170	602	aar_bol413-8b
aar_AA3G00048	bol_Bo3g045150	1941	aar_bol417-11b
aar_AA3G00320	bol_Bo4g182140	831	aar_bol418-12b
aar_AA3G00320	bol_Bo4g043530	625	aar_bol421-9b
aar_AA3G00048	bol_Bo7g109100	599	aar_bol425-8b
aar_AA31G00871	bol_Bo2g095830	3753	aar_bol464-64b
aar_AA31G00055	bol_Bo2g070850	1669	aar_bol465-1b
aar_AA31G00055	bol_Bo6g094430	1702	aar_bol479-0b
aar_AA32G00429	bol_Bo1g102220	269	aar_bol501-5b
aar_AA32G00603	bol_Bo3g025110	4166	aar_bol519-45b
aar_AA32G00603	bol_Bo4g176080	6665	aar_bol540-3b
aar_AA32G00603	bol_Bo4g052480	385	aar_bol547-3b
aar_AA32G00368	bol_Bo5g004090	6147	aar_bol551-44b
aar_AA32G00429	bol_Bo5g004520	6147	aar_bol551-60b
aar_AA32G00603	bol_Bo5g007280	6147	aar_bol551-92b
aar_AA32G00429	bol_Bo8g115580	1713	aar_bol564-16b
aar_AA32G00603	bol_Bo8g114710	1713	aar_bol564-38b
aar_AA32G00429	bol_Bo9g059180	1379	aar_bol573-25b
aar_AA37G00190	bol_Bo5g020790	4073	aar_bol615-76b
aar_AA37G00190	bol_Bo8g106100	2444	aar_bol618-49b
aar_AA37G00190	bol_Bo8g066410	1739	aar_bol619-35b
aar_AA39G00494	bol_Bo2g070850	2556	aar_bol634-15b
aar_AA39G00687	bol_Bo2g060040	878	aar_bol635-3b
aar_AA39G00725	bol_Bo3g140080	2738	aar_bol636-41b
aar_AA39G00687	bol_Bo5g043190	2512	aar_bol640-27b
aar_AA39G00494	bol_Bo6g094430	2230	aar_bol649-12b
aar_AA39G00687	bol_Bo6g096060	2230	aar_bol649-41b
aar_AA39G00687	bol_Bo6g106990	4083	aar_bol650-73b
aar_AA39G00687	bol_Bo7g082250	328	aar_bol657-6b
aar_AA39G00494	bol_Bo7g056530	5137	aar_bol658-29b
aar_AA39G00725	bol_Bo7g050300	5137	aar_bol658-94b
aar_AA39G00494	bol_Bo8g071630	10057	aar_bol661-160b
aar_AA4G00211	bol_Bo2g166380	2820	aar_bol670-49b
aar_AA4G00211	bol_Bo3g100930	8117	aar_bol674-90b
aar_AA4G00211	bol_Bo9g018330	4780	aar_bol686-54b
aar_AA40G00256	bol_Bo2g016580	7143	aar_bol696-2b
aar_AA40G00256	bol_Bo3g013220	7380	aar_bol701-23b
aar_AA40G00675	bol_Bo3g009410	294	aar_bol704-5b
aar_AA40G00675	bol_Bo9g166320	9497	aar_bol712-193b
aar_AA40G00256	bol_Bo9g154770	2773	aar_bol714-45b
aar_AA41G00042	bol_Bo9g100030	1118	aar_bol724-14b
aar_AA43G00001	bol_Bo7g048170	427	aar_bol735-0b
aar_AA44G00013	bol_Bo2g008570	8971	aar_bol740-2b
aar_AA44G00033	bol_Bo2g008700	8971	aar_bol740-11b
aar_AA44G00541	bol_Bo2g011200	8971	aar_bol740-184b
aar_AA44G00013	bol_Bo2g161710	618	aar_bol743-6b
aar_AA44G00033	bol_Bo2g161480	618	aar_bol743-9b
aar_AA44G00013	bol_Bo3g004290	8873	aar_bol746-5b
aar_AA44G00541	bol_Bo3g009120	8873	aar_bol746-182b
aar_AA44G00013	bol_Bo3g109240	502	aar_bol748-7b
aar_AA44G00033	bol_Bo7g098850	834	aar_bol755-3b
aar_AA44G00013	bol_Bo9g175390	1428	aar_bol760-7b
aar_AA44G00033	bol_Bo9g175610	1428	aar_bol760-21b
aar_AA44G00541	bol_Bo9g167820	12394	aar_bol762-252b
aar_AA44G00033	bol_Bo9g014660	442	aar_bol764-5b
aar_AA5G00115	bol_Bo2g008570	448	aar_bol793-1b
aar_AA5G00136	bol_Bo2g008700	448	aar_bol793-5b
aar_AA5G00136	bol_Bo2g161480	333	aar_bol794-1b
aar_AA5G00115	bol_Bo2g161710	3934	aar_bol796-37b
aar_AA5G00115	bol_Bo3g109240	3704	aar_bol798-66b
aar_AA5G00115	bol_Bo3g004290	957	aar_bol799-4b
aar_AA5G00136	bol_Bo7g098850	5412	aar_bol801-5b
aar_AA5G00115	bol_Bo9g175390	744	aar_bol803-6b
aar_AA5G00136	bol_Bo9g175610	744	aar_bol803-12b
aar_AA5G00136	bol_Bo9g014660	4802	aar_bol805-41b
aar_AA53G01314	bol_Bo1g037170	523	aar_bol821-7b
aar_AA53G00826	bol_Bo2g138790	6127	aar_bol823-112b
aar_AA53G01314	bol_Bo3g045150	259	aar_bol830-3b
aar_AA53G00826	bol_Bo7g082250	10594	aar_bol860-136b
aar_AA53G01314	bol_Bo7g109100	493	aar_bol866-5b
aar_AA54G00262	bol_Bo1g037170	2445	aar_bol895-24b
aar_AA54G00262	bol_Bo3g045150	900	aar_bol899-15b
aar_AA54G00262	bol_Bo7g109100	2179	aar_bol915-19b
aar_AA57G00021	bol_Bo1g017580	13948	aar_bol934-0b
aar_AA57G00022	bol_Bo1g017590	13948	aar_bol934-1b
aar_AA57G00022	bol_Bo2g132270	1060	aar_bol938-0b
aar_AA57G00021	bol_Bo7g077410	3483	aar_bol947-5b
aar_AA57G00022	bol_Bo7g077390	3483	aar_bol947-6b
aar_AA57G00021	bol_Bo8g049450	1367	aar_bol948-6b
aar_AA57G00022	bol_Bo8g049470	1367	aar_bol948-7b
aar_AA57G00021	bol_Bo9g069410	1311	aar_bol950-3b
aar_AA57G00022	bol_Bo9g069400	1311	aar_bol950-4b
aar_AA61G00489	bol_Bo6g077880	581	aar_bol1016-0b
aar_AA61G00489	bol_Bo8g096140	880	aar_bol1018-0b
aar_AA65G00326	bol_Bo5g016400	2904	aar_bol1039-48b
aar_AA65G00318	bol_Bo8g107890	5751	aar_bol1044-102b
aar_AA65G00326	bol_Bo8g107780	5751	aar_bol1044-107b
aar_AA77G00031	bol_Bo2g045930	334	aar_bol1085-2b
aar_AA77G00031	bol_Bo3g022760	375	aar_bol1087-3b
aar_AA77G00031	bol_Bo3g022760	362	aar_bol1088-7b
aar_AA77G00031	bol_Bo9g111050	384	aar_bol1090-3b
aar_AA118G00064	Bostr.7867s1298	491	aar_Bost57-1b
aar_AA12G00072	Bostr.29827s0297	1786	aar_Bost67-0b
aar_AA12G00088	Bostr.29827s0278	1786	aar_Bost67-12b
aar_AA127G00014	Bostr.15697s0157	293	aar_Bost81-3b
aar_AA127G00015	Bostr.15697s0156	293	aar_Bost81-4b
aar_AA15G00095	Bostr.0124s0109	5218	aar_Bost103-65b
aar_AA15G00095	Bostr.28625s0184	3024	aar_Bost105-33b
aar_AA15G00147	Bostr.28625s0277	3024	aar_Bost105-51b
aar_AA15G00147	Bostr.7128s0090	807	aar_Bost115-2b
aar_AA17G00121	Bostr.19424s0319	4438	aar_Bost128-75b
aar_AA17G00121	Bostr.26675s0318	275	aar_Bost129-4b
aar_AA17G00121	Bostr.3148s0125	302	aar_Bost130-6b
aar_AA2G00164	Bostr.19424s0625	1839	aar_Bost172-36b
aar_AA2G00045	Bostr.26675s0265	5335	aar_Bost179-12b
aar_AA2G00164	Bostr.26675s0113	5335	aar_Bost179-101b
aar_AA21G00363	Bostr.13158s0163	4935	aar_Bost190-57b
aar_AA21G00234	Bostr.14547s0008	257	aar_Bost193-0b
aar_AA21G00363	Bostr.25463s0212	319	aar_Bost195-4b
aar_AA21G00234	Bostr.25993s0288	17470	aar_Bost199-148b
aar_AA21G00363	Bostr.25993s0138	17470	aar_Bost199-260b
aar_AA21G00481	Bostr.25993s0004	17470	aar_Bost199-352b
aar_AA23G00014	Bostr.24513s0101	814	aar_Bost210-2b
aar_AA23G00014	Bostr.25219s0341	3086	aar_Bost211-5b
aar_AA26G00147	Bostr.10273s0115	275	aar_Bost217-5b
aar_AA26G00230	Bostr.0124s0109	2826	aar_Bost218-21b
aar_AA26G00700	Bostr.19424s0625	16523	aar_Bost221-232b
aar_AA26G00700	Bostr.26675s0113	3210	aar_Bost224-49b
aar_AA26G00230	Bostr.28625s0184	1437	aar_Bost226-13b
aar_AA26G00147	Bostr.28625s0277	10061	aar_Bost227-37b
aar_AA26G00370	Bostr.28625s0015	10061	aar_Bost227-190b
aar_AA26G00147	Bostr.7128s0090	1183	aar_Bost232-21b
aar_AA3G00048	Bostr.13158s0163	281	aar_Bost257-5b
aar_AA3G00320	Bostr.23794s0729	1232	aar_Bost259-17b
aar_AA3G00048	Bostr.25463s0212	5448	aar_Bost260-38b
aar_AA3G00048	Bostr.25993s0138	255	aar_Bost261-2b
aar_AA3G00048	Bostr.7867s0178	871	aar_Bost265-9b
aar_AA31G00055	Bostr.10273s0232	3915	aar_Bost286-2b
aar_AA31G00055	Bostr.12659s0155	2177	aar_Bost287-0b
aar_AA31G00871	Bostr.20129s0456	7470	aar_Bost289-131b
aar_AA32G00429	Bostr.19424s0320	379	aar_Bost311-6b
aar_AA32G00603	Bostr.24513s0101	6045	aar_Bost317-57b
aar_AA32G00603	Bostr.25219s0341	4005	aar_Bost320-37b
aar_AA32G00368	Bostr.26675s0388	873	aar_Bost325-10b
aar_AA32G00429	Bostr.26675s0318	1882	aar_Bost327-29b
aar_AA32G00368	Bostr.3148s0037	3298	aar_Bost344-7b
aar_AA32G00429	Bostr.3148s0125	3298	aar_Bost344-59b
aar_AA37G00190	Bostr.7128s0149	5310	aar_Bost377-100b
aar_AA39G00494	Bostr.10273s0232	4489	aar_Bost383-22b
aar_AA39G00494	Bostr.12659s0155	13054	aar_Bost386-98b
aar_AA39G00687	Bostr.12659s0408	13054	aar_Bost386-255b
aar_AA39G00725	Bostr.15697s0023	1976	aar_Bost388-17b
aar_AA39G00687	Bostr.26959s0035	369	aar_Bost397-4b
aar_AA39G00687	Bostr.0556s0264	888	aar_Bost399-19b
aar_AA4G00211	Bostr.0568s0320	11562	aar_Bost417-121b
aar_AA40G00256	Bostr.26527s0355	6302	aar_Bost432-56b
aar_AA40G00675	Bostr.2902s0126	495	aar_Bost435-7b
aar_AA41G00042	Bostr.15774s0261	2217	aar_Bost438-30b
aar_AA43G00001	Bostr.15697s0157	732	aar_Bost444-0b
aar_AA44G00013	Bostr.13129s0235	7766	aar_Bost451-8b
aar_AA44G00033	Bostr.13129s0205	7766	aar_Bost451-26b
aar_AA44G00013	Bostr.26833s0047	1495	aar_Bost458-8b
aar_AA44G00033	Bostr.26833s0076	1495	aar_Bost458-16b
aar_AA44G00541	Bostr.2902s0068	2522	aar_Bost459-49b
aar_AA5G00115	Bostr.13129s0235	2005	aar_Bost490-6b
aar_AA5G00136	Bostr.13129s0205	2005	aar_Bost490-14b
aar_AA5G00115	Bostr.26833s0047	4581	aar_Bost493-28b
aar_AA5G00136	Bostr.26833s0076	4581	aar_Bost493-45b
aar_AA53G00826	Bostr.12659s0408	732	aar_Bost512-16b
aar_AA53G01314	Bostr.25463s0212	961	aar_Bost529-5b
aar_AA53G01314	Bostr.25993s0138	404	aar_Bost530-2b
aar_AA53G00826	Bostr.0556s0264	15435	aar_Bost540-137b
aar_AA53G01314	Bostr.7867s0178	674	aar_Bost547-8b
aar_AA54G00262	Bostr.25463s0212	2257	aar_Bost566-39b
aar_AA54G00262	Bostr.7867s0178	2788	aar_Bost569-26b
aar_AA57G00021	Bostr.14419s0017	286	aar_Bost582-1b
aar_AA57G00022	Bostr.14419s0016	286	aar_Bost582-2b
aar_AA57G00021	Bostr.30275s0206	10016	aar_Bost592-18b
aar_AA57G00022	Bostr.30275s0207	10016	aar_Bost592-19b
aar_AA57G00127	Bostr.30275s0319	10016	aar_Bost592-93b
aar_AA61G00489	Bostr.13158s0163	1126	aar_Bost628-0b
aar_AA61G00489	Bostr.25993s0138	697	aar_Bost637-1b
aar_AA65G00318	Bostr.13671s0161	9910	aar_Bost660-178b
aar_AA65G00326	Bostr.13671s0153	9910	aar_Bost660-186b
aar_AA77G00031	Bostr.26833s0952	575	aar_Bost692-5b
aar_AA87G00049	Bostr.7200s0089	459	aar_Bost733-0b
aar_AA118G00064	Bpen1260993537	363	aar_Bpen35-8b
aar_AA118G00064	Bpen1261023183	274	aar_Bpen37-5b
aar_AA17G00121	Bpen1261037437	344	aar_Bpen74-2b
aar_AA21G00481	Bpen1260984646	344	aar_Bpen116-5b
aar_AA21G00363	Bpen1260988292	335	aar_Bpen118-2b
aar_AA21G00234	Bpen1261022066	379	aar_Bpen125-5b
aar_AA21G00363	Bpen1261037946	280	aar_Bpen128-0b
aar_AA3G00320	Bpen1261039920	412	aar_Bpen190-10b
aar_AA31G00871	Bpen1261055052	332	aar_Bpen239-2b
aar_AA32G00603	Bpen1261037446	466	aar_Bpen263-5b
aar_AA39G00725	Bpen1261027563	565	aar_Bpen318-1b
aar_AA39G00687	Bpen1261057412	988	aar_Bpen329-15b
aar_AA40G00256	Bpen1261036117	493	aar_Bpen353-8b
aar_AA44G00013	Bpen1260984148	526	aar_Bpen376-3b
aar_AA44G00541	Bpen1261015746	260	aar_Bpen383-4b
aar_AA44G00541	Bpen1261039920	1146	aar_Bpen389-17b
aar_AA5G00115	Bpen1260984148	825	aar_Bpen402-7b
aar_AA53G01314	Bpen1260996688	545	aar_Bpen419-2b
aar_AA53G00826	Bpen1261057412	832	aar_Bpen450-13b
aar_AA54G00262	Bpen1260996688	305	aar_Bpen455-0b
aar_AA65G00326	Bpen1261027563	732	aar_Bpen520-3b
aar_AA77G00031	Bpen1261037946	537	aar_Bpen534-4b
aar_AA1G00130	bra_I05614	1346	aar_bra14-22b
aar_AA1G00130	bra_I00021	279	aar_bra15-6b
aar_AA118G00064	bra_A00380	447	aar_bra102-1b
aar_AA118G00064	bra_H01206	296	aar_bra104-0b
aar_AA12G00072	bra_B03652	487	aar_bra113-7b
aar_AA12G00072	bra_F02721	3819	aar_bra121-43b
aar_AA12G00088	bra_F02737	3819	aar_bra121-55b
aar_AA12G00072	bra_I00552	1445	aar_bra123-16b
aar_AA12G00088	bra_I00546	1445	aar_bra123-20b
aar_AA12G00088	bra_J02251	570	aar_bra126-8b
aar_AA127G00014	bra_H01995	292	aar_bra139-3b
aar_AA127G00015	bra_H01997	292	aar_bra139-4b
aar_AA15G00095	bra_A03156	2423	aar_bra172-30b
aar_AA15G00147	bra_A03203	2423	aar_bra172-44b
aar_AA15G00095	bra_C03562	2126	aar_bra176-16b
aar_AA15G00147	bra_C03513	2126	aar_bra176-27b
aar_AA15G00095	bra_E02619	3681	aar_bra177-31b
aar_AA15G00147	bra_E02695	3681	aar_bra177-49b
aar_AA15G00095	bra_E01545	1672	aar_bra180-33b
aar_AA15G00095	bra_F00133	4269	aar_bra186-49b
aar_AA15G00095	bra_H00147	2526	aar_bra189-19b
aar_AA15G00147	bra_H00115	2526	aar_bra189-38b
aar_AA17G00121	bra_A02664	3148	aar_bra209-51b
aar_AA17G00123	bra_A02663	3148	aar_bra209-52b
aar_AA17G00121	bra_G00520	443	aar_bra217-2b
aar_AA17G00121	bra_J00250	275	aar_bra219-4b
aar_AA2G00164	bra_A02830	1191	aar_bra281-24b
aar_AA2G00164	bra_C03783	1272	aar_bra283-25b
aar_AA2G00164	bra_E02172	1524	aar_bra289-30b
aar_AA2G00164	bra_F00298	1729	aar_bra295-30b
aar_AA21G00234	bra_D02714	9173	aar_bra319-79b
aar_AA21G00481	bra_D02846	9173	aar_bra319-179b
aar_AA21G00234	bra_E00465	8906	aar_bra325-113b
aar_AA21G00363	bra_E00145	5690	aar_bra326-14b
aar_AA21G00363	bra_G01933	2933	aar_bra329-62b
aar_AA21G00363	bra_I04252	6095	aar_bra331-92b
aar_AA23G00014	bra_C01595	292	aar_bra344-2b
aar_AA23G00014	bra_D01886	609	aar_bra345-0b
aar_AA23G00014	bra_I05419	1480	aar_bra348-2b
aar_AA23G00014	bra_J00420	1715	aar_bra349-2b
aar_AA26G00147	bra_A03203	17026	aar_bra368-75b
aar_AA26G00230	bra_A03156	17026	aar_bra368-107b
aar_AA26G00370	bra_A03039	17026	aar_bra368-177b
aar_AA26G00700	bra_A02830	17026	aar_bra368-304b
aar_AA26G00147	bra_C03513	12485	aar_bra370-51b
aar_AA26G00230	bra_C03562	12485	aar_bra370-82b
aar_AA26G00370	bra_C03619	12485	aar_bra370-122b
aar_AA26G00700	bra_C03783	12485	aar_bra370-218b
aar_AA26G00230	bra_E01545	1050	aar_bra373-0b
aar_AA26G00147	bra_E02695	23802	aar_bra379-94b
aar_AA26G00230	bra_E02619	23802	aar_bra379-144b
aar_AA26G00370	bra_E02487	23802	aar_bra379-228b
aar_AA26G00700	bra_E02172	23802	aar_bra379-418b
aar_AA26G00230	bra_F00133	2958	aar_bra381-37b
aar_AA26G00700	bra_F00298	1586	aar_bra382-14b
aar_AA26G00147	bra_H00115	1945	aar_bra385-24b
aar_AA26G00230	bra_H00147	1945	aar_bra385-36b
aar_AA3G00048	bra_A01384	850	aar_bra424-13b
aar_AA3G00048	bra_C02660	1791	aar_bra432-11b
aar_AA3G00320	bra_D02051	730	aar_bra434-11b
aar_AA3G00320	bra_E01035	677	aar_bra435-9b
aar_AA3G00048	bra_K00718	369	aar_bra452-2b
aar_AA31G00871	bra_B02410	2891	aar_bra488-54b
aar_AA31G00055	bra_B01950	1327	aar_bra489-1b
aar_AA31G00055	bra_G02420	1727	aar_bra518-0b
aar_AA32G00429	bra_A02664	250	aar_bra536-3b
aar_AA32G00368	bra_B02774	620	aar_bra544-2b
aar_AA32G00603	bra_C01595	3818	aar_bra558-37b
aar_AA32G00603	bra_D01886	6600	aar_bra570-2b
aar_AA32G00603	bra_E01243	393	aar_bra581-3b
aar_AA32G00429	bra_I05496	1717	aar_bra599-18b
aar_AA32G00603	bra_I05419	1717	aar_bra599-38b
aar_AA32G00429	bra_I01789	1395	aar_bra601-25b
aar_AA32G00368	bra_J00210	5479	aar_bra607-44b
aar_AA32G00429	bra_J00250	5479	aar_bra607-60b
aar_AA32G00603	bra_J00420	5479	aar_bra607-93b
aar_AA37G00190	bra_F01050	4397	aar_bra661-82b
aar_AA37G00190	bra_H02538	1697	aar_bra664-34b
aar_AA37G00190	bra_I04935	2551	aar_bra665-50b
aar_AA39G00687	bra_B03207	546	aar_bra680-11b
aar_AA39G00494	bra_B01950	3161	aar_bra682-12b
aar_AA39G00687	bra_B01799	3161	aar_bra682-53b
aar_AA39G00687	bra_F03308	779	aar_bra688-16b
aar_AA39G00494	bra_G02420	2246	aar_bra694-12b
aar_AA39G00687	bra_G02517	2246	aar_bra694-41b
aar_AA39G00725	bra_G00900	553	aar_bra695-6b
aar_AA39G00494	bra_G01019	4854	aar_bra702-36b
aar_AA39G00687	bra_G02798	938	aar_bra707-2b
aar_AA39G00494	bra_H02229	11449	aar_bra716-132b
aar_AA39G00725	bra_H02084	11449	aar_bra716-223b
aar_AA39G00687	bra_I03088	9056	aar_bra723-152b
aar_AA4G00211	bra_F02347	8750	aar_bra734-98b
aar_AA4G00211	bra_I00797	4714	aar_bra739-53b
aar_AA40G00675	bra_B00526	329	aar_bra756-5b
aar_AA40G00256	bra_C00832	7351	aar_bra760-24b
aar_AA40G00675	bra_C00589	295	aar_bra762-5b
aar_AA40G00256	bra_J01713	11995	aar_bra773-43b
aar_AA40G00675	bra_J02053	425	aar_bra774-6b
aar_AA41G00042	bra_J00612	534	aar_bra783-4b
aar_AA43G00001	bra_H01995	392	aar_bra795-0b
aar_AA44G00541	bra_B00486	7500	aar_bra801-153b
aar_AA44G00013	bra_B00239	992	aar_bra804-1b
aar_AA44G00033	bra_B00253	992	aar_bra804-9b
aar_AA44G00013	bra_B03778	627	aar_bra805-5b
aar_AA44G00013	bra_C00289	9441	aar_bra808-5b
aar_AA44G00541	bra_C00560	9441	aar_bra808-193b
aar_AA44G00033	bra_C04274	791	aar_bra810-3b
aar_AA44G00013	bra_F02040	332	aar_bra817-3b
aar_AA44G00033	bra_I00667	392	aar_bra823-4b
aar_AA44G00013	bra_J02507	1379	aar_bra825-7b
aar_AA44G00033	bra_J02528	1379	aar_bra825-20b
aar_AA44G00541	bra_J02098	13112	aar_bra826-265b
aar_AA5G00115	bra_B00239	446	aar_bra859-1b
aar_AA5G00136	bra_B00253	446	aar_bra859-5b
aar_AA5G00115	bra_B03778	3897	aar_bra861-36b
aar_AA5G00115	bra_C00289	954	aar_bra862-4b
aar_AA5G00136	bra_C04274	3244	aar_bra863-5b
aar_AA5G00115	bra_F02040	1092	aar_bra866-12b
aar_AA5G00136	bra_I00667	5065	aar_bra870-41b
aar_AA5G00115	bra_J02507	742	aar_bra871-6b
aar_AA5G00136	bra_J02528	742	aar_bra871-11b
aar_AA53G01314	bra_A01384	579	aar_bra887-7b
aar_AA53G00826	bra_B03207	10325	aar_bra890-111b
aar_AA53G00826	bra_B01799	309	aar_bra894-7b
aar_AA53G01314	bra_C02660	261	aar_bra897-2b
aar_AA53G00826	bra_F03308	13430	aar_bra913-141b
aar_AA53G00826	bra_G02798	630	aar_bra920-14b
aar_AA53G01314	bra_K00718	415	aar_bra964-5b
aar_AA54G00262	bra_A01384	2630	aar_bra965-24b
aar_AA54G00262	bra_C02660	646	aar_bra968-11b
aar_AA54G00262	bra_K00718	1323	aar_bra998-18b
aar_AA57G00021	bra_A00880	13454	aar_bra1011-0b
aar_AA57G00022	bra_A00881	13454	aar_bra1011-1b
aar_AA57G00127	bra_A00943	634	aar_bra1013-11b
aar_AA57G00022	bra_B02952	2166	aar_bra1014-0b
aar_AA57G00021	bra_F03559	3457	aar_bra1020-6b
aar_AA57G00022	bra_F03560	3457	aar_bra1020-7b
aar_AA57G00021	bra_H00929	610	aar_bra1023-8b
aar_AA57G00021	bra_I01985	1285	aar_bra1031-3b
aar_AA57G00022	bra_I01983	1285	aar_bra1031-4b
aar_AA61G00489	bra_G01933	637	aar_bra1093-0b
aar_AA61G00489	bra_I04252	933	aar_bra1095-0b
aar_AA65G00326	bra_F00821	2329	aar_bra1120-36b
aar_AA65G00318	bra_I05089	2693	aar_bra1128-40b
aar_AA65G00326	bra_I05083	2693	aar_bra1128-45b
aar_AA77G00031	bra_B01460	342	aar_bra1166-2b
aar_AA77G00031	bra_C01398	385	aar_bra1167-3b
aar_AA77G00031	bra_J00833	381	aar_bra1170-3b
aar_AA12G00072	bvu_Bv2_031130_cghd	406	aar_bvu45-1b
aar_AA15G00147	bvu_Bv7_169290_jndd	1038	aar_bvu61-9b
aar_AA17G00121	bvu_Bv3_049250_daej	404	aar_bvu71-2b
aar_AA21G00481	bvu_Bv7_163350_ryod	423	aar_bvu120-0b
aar_AA26G00230	bvu_Bv4_086670_khde	886	aar_bvu140-12b
aar_AA26G00147	bvu_Bv7_169290_jndd	1562	aar_bvu149-24b
aar_AA3G00048	bvu_Bv5_099430_qqci	1615	aar_bvu174-26b
aar_AA3G00320	bvu_Bv6_149630_ammr	423	aar_bvu175-9b
aar_AA32G00429	bvu_Bv3_049250_daej	1168	aar_bvu222-2b
aar_AA32G00429	bvu_Bv5_121050_fnik	440	aar_bvu228-9b
aar_AA32G00603	bvu_Bv5_121050_fnik	379	aar_bvu229-5b
aar_AA37G00190	bvu_Bv9_219670_amqj	408	aar_bvu267-8b
aar_AA4G00211	bvu_Bv6_133340_zkhw	400	aar_bvu296-8b
aar_AA43G00001	bvu_Bv8_182660_gzjr	355	aar_bvu323-0b
aar_AA44G00541	bvu_Bv6_149630_ammr	1077	aar_bvu340-19b
aar_AA53G01314	bvu_Bv5_099430_qqci	2566	aar_bvu383-1b
aar_AA53G00826	bvu_Bv6_141950_gmyf	317	aar_bvu398-5b
aar_AA54G00262	bvu_Bv5_099430_qqci	1419	aar_bvu418-11b
aar_AA57G00021	bvu_Bv5_104890_chgw	783	aar_bvu432-4b
aar_AA57G00127	bvu_Bv8_182210_zdgz	480	aar_bvu438-3b
aar_AA61G00489	bvu_Bv1_003570_quwj	890	aar_bvu456-0b
aar_AA77G00031	bvu_Bv3_052580_wurf	1117	aar_bvu492-18b
aar_AA77G00031	bvu_Bv5_099430_qqci	250	aar_bvu493-5b
aar_AA12G00088	car_09725.1	254	aar_car55-4b
aar_AA12G00072	car_14777.1	426	aar_car58-1b
aar_AA17G00121	car_08588.1	291	aar_car91-5b
aar_AA17G00121	car_08986.1	703	aar_car92-12b
aar_AA17G00123	car_08985.1	703	aar_car92-13b
aar_AA21G00481	car_09907.1	334	aar_car138-3b
aar_AA21G00363	car_22518.1	347	aar_car148-6b
aar_AA26G00230	car_00937.1	324	aar_car160-5b
aar_AA3G00048	car_15552.1	264	aar_car203-1b
aar_AA3G00048	car_15589.1	380	aar_car206-1b
aar_AA3G00048	car_22518.1	897	aar_car208-15b
aar_AA32G00429	car_08588.1	379	aar_car279-4b
aar_AA32G00429	car_08986.1	504	aar_car283-6b
aar_AA32G00603	car_08985.1	287	aar_car286-4b
aar_AA37G00190	car_00164.1	558	aar_car320-11b
aar_AA4G00243	car_14777.1	253	aar_car354-0b
aar_AA40G00256	car_02345.1	276	aar_car367-6b
aar_AA40G00256	car_02345.1	783	aar_car368-15b
aar_AA40G00256	car_19059.1	625	aar_car393-11b
aar_AA53G01314	car_15589.1	427	aar_car457-5b
aar_AA53G01314	car_22518.1	1590	aar_car475-4b
aar_AA54G00262	car_15589.1	323	aar_car485-5b
aar_AA54G00262	car_22518.1	286	aar_car486-1b
aar_AA57G00127	car_02390.1	978	aar_car494-1b
aar_AA57G00021	car_20984.1	477	aar_car501-3b
aar_AA57G00021	car_23319.1	286	aar_car506-3b
aar_AA61G00489	car_22518.1	271	aar_car548-0b
aar_AA77G00031	car_13987.1	296	aar_car570-3b
aar_AA12G00088	cca_01870	265	aar_cca55-2b
aar_AA15G00147	cca_10996	530	aar_cca81-8b
aar_AA15G00147	cca_00569	276	aar_cca90-0b
aar_AA17G00123	cca_07015	279	aar_cca98-5b
aar_AA17G00121	cca_22554	289	aar_cca100-5b
aar_AA2G00045	cca_08637	332	aar_cca128-0b
aar_AA21G00481	cca_06713	288	aar_cca150-3b
aar_AA21G00234	cca_03452	277	aar_cca169-4b
aar_AA26G00700	cca_25482	259	aar_cca189-3b
aar_AA26G00147	cca_10996	427	aar_cca197-4b
aar_AA26G00147	cca_00569	414	aar_cca218-7b
aar_AA3G00048	cca_13674	800	aar_cca247-9b
aar_AA32G00603	cca_09682	433	aar_cca328-4b
aar_AA32G00429	cca_22554	341	aar_cca345-4b
aar_AA32G00368	cca_13804	332	aar_cca348-3b
aar_AA37G00190	cca_00203	458	aar_cca381-9b
aar_AA4G00211	cca_08320	500	aar_cca422-3b
aar_AA40G00256	cca_16935	661	aar_cca448-12b
aar_AA40G00256	cca_04249	629	aar_cca452-11b
aar_AA43G00001	cca_24732	312	aar_cca459-0b
aar_AA44G00013	cca_26841	585	aar_cca463-3b
aar_AA44G00013	cca_14731	284	aar_cca478-1b
aar_AA44G00033	cca_01658	549	aar_cca481-1b
aar_AA5G00115	cca_26841	534	aar_cca500-5b
aar_AA5G00115	cca_14731	439	aar_cca501-2b
aar_AA5G00136	cca_01658	317	aar_cca505-0b
aar_AA53G01314	cca_13674	853	aar_cca544-5b
aar_AA54G00262	cca_13674	723	aar_cca557-5b
aar_AA77G00031	cca_13674	269	aar_cca653-5b
aar_AA118G00064	cgr_6777s0012	494	aar_cgr81-1b
aar_AA12G00088	cgr_1110s0005	446	aar_cgr84-7b
aar_AA12G00072	cgr_1945s0014	495	aar_cgr88-8b
aar_AA127G00014	cgr_1822s0022	293	aar_cgr103-3b
aar_AA127G00015	cgr_1822s0023	293	aar_cgr103-4b
aar_AA15G00095	cgr_1472s0014	646	aar_cgr124-3b
aar_AA15G00147	cgr_1582s0005	475	aar_cgr125-7b
aar_AA15G00147	cgr_0769s0008	532	aar_cgr138-3b
aar_AA17G00121	cgr_1671s0052	326	aar_cgr151-5b
aar_AA2G00045	cgr_1613s0010	346	aar_cgr202-4b
aar_AA2G00164	cgr_0316s0033	703	aar_cgr211-11b
aar_AA2G00164	cgr_0952s0001	297	aar_cgr216-0b
aar_AA21G00234	cgr_0239s0035	2876	aar_cgr233-23b
aar_AA21G00363	cgr_0483s0087	1555	aar_cgr243-2b
aar_AA21G00363	cgr_0050s0068	5358	aar_cgr244-55b
aar_AA21G00481	cgr_0551s0010	2715	aar_cgr245-7b
aar_AA23G00014	cgr_1671s0247	2992	aar_cgr261-4b
aar_AA23G00014	cgr_6952s0002	286	aar_cgr262-4b
aar_AA26G00147	cgr_1013s0062	380	aar_cgr272-6b
aar_AA26G00230	cgr_1472s0014	381	aar_cgr280-5b
aar_AA26G00147	cgr_1582s0005	939	aar_cgr281-2b
aar_AA26G00700	cgr_0316s0033	2462	aar_cgr292-27b
aar_AA26G00370	cgr_5497s0009	943	aar_cgr299-5b
aar_AA26G00147	cgr_0769s0008	375	aar_cgr308-4b
aar_AA3G00048	cgr_1226s0039	696	aar_cgr330-5b
aar_AA3G00320	cgr_0301s0013	1183	aar_cgr336-17b
aar_AA3G00048	cgr_0050s0068	260	aar_cgr339-2b
aar_AA31G00055	cgr_0114s0006	1204	aar_cgr368-0b
aar_AA31G00055	cgr_0147s0032	1138	aar_cgr371-2b
aar_AA31G00871	cgr_1725s0082	4213	aar_cgr374-64b
aar_AA32G00429	cgr_1671s0052	5427	aar_cgr413-23b
aar_AA32G00603	cgr_1671s0247	5427	aar_cgr413-67b
aar_AA32G00429	cgr_0244s0009	393	aar_cgr421-2b
aar_AA32G00368	cgr_0381s0006	547	aar_cgr443-3b
aar_AA32G00603	cgr_6952s0002	841	aar_cgr459-15b
aar_AA32G00368	cgr_0897s0005	1450	aar_cgr466-29b
aar_AA37G00190	cgr_2238s0086	3060	aar_cgr501-54b
aar_AA39G00494	cgr_0114s0006	2814	aar_cgr515-52b
aar_AA39G00494	cgr_0147s0032	694	aar_cgr520-4b
aar_AA39G00725	cgr_2231s0001	985	aar_cgr529-19b
aar_AA39G00687	cgr_3392s0008	744	aar_cgr536-7b
aar_AA4G00211	cgr_2438s0028	1530	aar_cgr563-14b
aar_AA40G00256	cgr_0712s0022	1436	aar_cgr601-12b
aar_AA41G00042	cgr_3782s0035	1132	aar_cgr605-21b
aar_AA44G00013	cgr_2662s0009	446	aar_cgr620-5b
aar_AA44G00033	cgr_2925s0026	1582	aar_cgr623-11b
aar_AA44G00013	cgr_4553s0019	478	aar_cgr628-5b
aar_AA44G00033	cgr_0542s0054	854	aar_cgr629-3b
aar_AA44G00541	cgr_0596s0025	1193	aar_cgr630-22b
aar_AA5G00115	cgr_2662s0009	281	aar_cgr667-3b
aar_AA5G00136	cgr_2925s0026	560	aar_cgr668-4b
aar_AA5G00115	cgr_4553s0019	1239	aar_cgr671-12b
aar_AA5G00136	cgr_0542s0054	1874	aar_cgr674-3b
aar_AA53G01314	cgr_1226s0039	581	aar_cgr689-8b
aar_AA53G01314	cgr_0050s0068	356	aar_cgr732-2b
aar_AA53G00826	cgr_6197s0021	591	aar_cgr745-0b
aar_AA54G00262	cgr_1226s0039	2102	aar_cgr757-27b
aar_AA54G00262	cgr_0483s0087	259	aar_cgr763-4b
aar_AA57G00127	cgr_2935s0012	844	aar_cgr792-7b
aar_AA57G00021	cgr_3356s0040	2971	aar_cgr794-19b
aar_AA57G00021	cgr_3675s0006	288	aar_cgr796-1b
aar_AA61G00489	cgr_0483s0087	299	aar_cgr867-0b
aar_AA61G00489	cgr_0050s0068	649	aar_cgr869-1b
aar_AA65G00318	cgr_0568s0211	6313	aar_cgr889-105b
aar_AA65G00326	cgr_0568s0219	6313	aar_cgr889-113b
aar_AA77G00031	cgr_0084s0074	495	aar_cgr913-4b
aar_AA1G00130	cgy_05459	1573	aar_cgy1-27b
aar_AA1G00130	cgy_00410	525	aar_cgy6-12b
aar_AA1G00130	cgy_01297	469	aar_cgy10-11b
aar_AA12G00088	cgy_16905	336	aar_cgy77-4b
aar_AA15G00095	cgy_08456	812	aar_cgy112-2b
aar_AA15G00147	cgy_07930	594	aar_cgy127-1b
aar_AA15G00147	cgy_05645	340	aar_cgy133-6b
aar_AA17G00121	cgy_07092	903	aar_cgy148-6b
aar_AA17G00123	cgy_07090	903	aar_cgy148-7b
aar_AA2G00045	cgy_04148	1160	aar_cgy183-1b
aar_AA2G00164	cgy_13670	339	aar_cgy184-3b
aar_AA21G00234	cgy_05459	691	aar_cgy198-1b
aar_AA21G00481	cgy_00118	599	aar_cgy209-5b
aar_AA21G00234	cgy_00410	10931	aar_cgy210-10b
aar_AA21G00234	cgy_01297	6600	aar_cgy215-3b
aar_AA23G00014	cgy_08763	561	aar_cgy223-2b
aar_AA26G00230	cgy_08456	1422	aar_cgy234-25b
aar_AA26G00506	cgy_04148	470	aar_cgy245-7b
aar_AA26G00700	cgy_13670	779	aar_cgy250-5b
aar_AA26G00370	cgy_05173	2039	aar_cgy254-11b
aar_AA26G00147	cgy_07930	2067	aar_cgy263-36b
aar_AA26G00147	cgy_05645	385	aar_cgy274-3b
aar_AA3G00320	cgy_08568	615	aar_cgy307-12b
aar_AA3G00048	cgy_02137	398	aar_cgy308-5b
aar_AA31G00871	cgy_10039	1031	aar_cgy377-18b
aar_AA32G00603	cgy_08763	1074	aar_cgy402-6b
aar_AA32G00368	cgy_11341	739	aar_cgy403-10b
aar_AA32G00368	cgy_04024	3538	aar_cgy436-46b
aar_AA32G00603	cgy_17981	391	aar_cgy446-6b
aar_AA32G00429	cgy_06362	297	aar_cgy447-4b
aar_AA32G00429	cgy_07090	298	aar_cgy455-2b
aar_AA37G00190	cgy_06321	1142	aar_cgy504-16b
aar_AA39G00687	cgy_03597	723	aar_cgy522-12b
aar_AA39G00687	cgy_02553	2446	aar_cgy526-12b
aar_AA39G00725	cgy_02466	2446	aar_cgy526-40b
aar_AA39G00687	cgy_01596	892	aar_cgy530-19b
aar_AA4G00211	cgy_08828	753	aar_cgy561-7b
aar_AA4G00211	cgy_10740	679	aar_cgy569-2b
aar_AA40G00675	cgy_01962	566	aar_cgy573-10b
aar_AA40G00675	cgy_03815	374	aar_cgy595-7b
aar_AA41G00042	cgy_08598	968	aar_cgy599-14b
aar_AA44G00013	cgy_06005	1441	aar_cgy610-3b
aar_AA44G00033	cgy_06037	1441	aar_cgy610-17b
aar_AA44G00541	cgy_03074	1951	aar_cgy612-19b
aar_AA44G00033	cgy_15557	435	aar_cgy617-0b
aar_AA5G00136	cgy_08598	320	aar_cgy659-4b
aar_AA5G00115	cgy_06005	2305	aar_cgy660-6b
aar_AA5G00136	cgy_15557	635	aar_cgy663-0b
aar_AA53G01314	cgy_02137	4038	aar_cgy693-21b
aar_AA53G00826	cgy_02553	277	aar_cgy703-5b
aar_AA53G00826	cgy_01596	4449	aar_cgy708-87b
aar_AA54G00262	cgy_02137	450	aar_cgy755-3b
aar_AA57G00021	cgy_00824	7031	aar_cgy780-12b
aar_AA57G00022	cgy_00825	7031	aar_cgy780-13b
aar_AA57G00127	cgy_00736	2429	aar_cgy788-16b
aar_AA57G00022	cgy_00410	275	aar_cgy795-3b
aar_AA57G00021	cgy_06157	1446	aar_cgy798-8b
aar_AA65G00326	cgy_08008	913	aar_cgy889-7b
aar_AA77G00031	cgy_13627	593	aar_cgy906-8b
aar_AA77G00031	cgy_12645	443	aar_cgy907-3b
aar_AA118G00064	cla_013063	350	aar_cla57-7b
aar_AA12G00072	cla_021006	981	aar_cla60-9b
aar_AA12G00088	cla_020969	981	aar_cla60-16b
aar_AA12G00088	cla_012711	354	aar_cla62-3b
aar_AA12G00072	cla_022353	881	aar_cla64-7b
aar_AA15G00095	cla_023361	1046	aar_cla87-13b
aar_AA15G00147	cla_012549	723	aar_cla93-6b
aar_AA15G00147	cla_015515	601	aar_cla98-5b
aar_AA17G00121	cla_021526	2115	aar_cla106-38b
aar_AA17G00123	cla_021525	2115	aar_cla106-39b
aar_AA17G00121	cla_007577	1854	aar_cla107-32b
aar_AA17G00121	cla_005985	518	aar_cla108-9b
aar_AA17G00121	cla_014830	608	aar_cla109-11b
aar_AA2G00045	cla_018506	515	aar_cla151-5b
aar_AA21G00363	cla_011389	653	aar_cla166-8b
aar_AA21G00363	cla_004912	411	aar_cla168-0b
aar_AA21G00234	cla_005613	458	aar_cla170-0b
aar_AA21G00481	cla_017389	1254	aar_cla171-18b
aar_AA21G00363	cla_021189	332	aar_cla178-3b
aar_AA21G00481	cla_021765	574	aar_cla180-4b
aar_AA21G00363	cla_010929	280	aar_cla188-0b
aar_AA26G00230	cla_009635	322	aar_cla209-0b
aar_AA26G00230	cla_023361	2079	aar_cla213-26b
aar_AA26G00370	cla_021765	1562	aar_cla224-9b
aar_AA26G00370	cla_009283	1225	aar_cla231-6b
aar_AA26G00147	cla_012549	775	aar_cla232-9b
aar_AA26G00147	cla_015515	1332	aar_cla242-21b
aar_AA3G00048	cla_011389	1117	aar_cla269-19b
aar_AA3G00320	cla_007092	297	aar_cla274-6b
aar_AA3G00048	cla_010929	261	aar_cla276-1b
aar_AA31G00871	cla_015336	813	aar_cla341-12b
aar_AA32G00429	cla_021526	1717	aar_cla371-20b
aar_AA32G00429	cla_007577	1319	aar_cla376-9b
aar_AA32G00429	cla_005985	612	aar_cla386-6b
aar_AA32G00603	cla_005985	386	aar_cla387-4b
aar_AA37G00190	cla_012711	369	aar_cla419-6b
aar_AA39G00725	cla_010041	398	aar_cla441-0b
aar_AA39G00725	cla_022742	652	aar_cla455-0b
aar_AA4G00211	cla_008472	497	aar_cla461-6b
aar_AA4G00211	cla_007765	362	aar_cla463-6b
aar_AA40G00256	cla_021720	2082	aar_cla484-40b
aar_AA43G00001	cla_009635	476	aar_cla498-0b
aar_AA43G00001	cla_019699	371	aar_cla500-0b
aar_AA44G00033	cla_003618	323	aar_cla503-3b
aar_AA44G00541	cla_007092	668	aar_cla521-12b
aar_AA44G00033	cla_010713	419	aar_cla523-5b
aar_AA44G00541	cla_012770	380	aar_cla526-4b
aar_AA5G00115	cla_019324	337	aar_cla557-2b
aar_AA5G00136	cla_010713	498	aar_cla560-4b
aar_AA53G01314	cla_011389	3441	aar_cla567-17b
aar_AA53G00826	cla_018506	579	aar_cla592-13b
aar_AA53G00826	cla_020392	2190	aar_cla597-43b
aar_AA53G01314	cla_004223	268	aar_cla602-1b
aar_AA53G01314	cla_010929	281	aar_cla605-4b
aar_AA54G00262	cla_011389	1576	aar_cla613-23b
aar_AA54G00262	cla_010929	283	aar_cla621-4b
aar_AA57G00127	cla_009662	1021	aar_cla636-2b
aar_AA57G00021	cla_003647	333	aar_cla643-6b
aar_AA57G00021	cla_005613	563	aar_cla648-5b
aar_AA61G00489	cla_021189	356	aar_cla697-0b
aar_AA65G00326	cla_010041	646	aar_cla724-3b
aar_AA65G00326	cla_022742	321	aar_cla726-0b
aar_AA77G00031	cla_004912	723	aar_cla741-10b
aar_AA77G00031	cla_011389	262	aar_cla742-4b
aar_AA77G00031	cla_004223	772	aar_cla743-13b
aar_AA1G00130	coc_02_g25060	467	aar_coc2-0b
aar_AA12G00088	coc_06_g08440	261	aar_coc50-3b
aar_AA12G00072	coc_08_g00110	675	aar_coc51-1b
aar_AA12G00088	coc_08_g00740	675	aar_coc51-12b
aar_AA15G00095	coc_02_g13680	259	aar_coc69-5b
aar_AA15G00147	coc_04_g00840	1076	aar_coc70-10b
aar_AA17G00121	coc_01_g18400	791	aar_coc86-12b
aar_AA17G00123	coc_01_g18390	791	aar_coc86-13b
aar_AA17G00121	coc_03_g05400	2943	aar_coc87-54b
aar_AA17G00123	coc_03_g05410	2943	aar_coc87-55b
aar_AA2G00164	coc_05_g14220	350	aar_coc116-5b
aar_AA21G00481	coc_01_g21090	2384	aar_coc125-19b
aar_AA21G00234	coc_02_g25060	2550	aar_coc129-21b
aar_AA21G00363	coc_02_g01940	298	aar_coc133-1b
aar_AA21G00481	coc_03_g01450	467	aar_coc135-0b
aar_AA21G00363	coc_08_g15690	1208	aar_coc144-15b
aar_AA21G00234	coc_08_g11910	728	aar_coc145-0b
aar_AA26G00370	coc_03_g01450	2396	aar_coc161-11b
aar_AA26G00147	coc_04_g00840	1779	aar_coc168-29b
aar_AA26G00700	coc_05_g14220	464	aar_coc175-6b
aar_AA3G00048	coc_08_g15690	2032	aar_coc209-20b
aar_AA32G00603	coc_01_g18390	379	aar_coc265-5b
aar_AA32G00429	coc_03_g05400	2142	aar_coc273-22b
aar_AA32G00368	coc_05_g07590	528	aar_coc278-3b
aar_AA37G00190	coc_04_g04250	676	aar_coc307-12b
aar_AA39G00725	coc_11_g15790	1465	aar_coc322-0b
aar_AA39G00687	coc_11_g10210	4941	aar_coc323-101b
aar_AA4G00211	coc_07_g16730	539	aar_coc347-3b
aar_AA40G00256	coc_03_g02110	2591	aar_coc358-51b
aar_AA41G00042	coc_02_g04730	1259	aar_coc371-25b
aar_AA43G00001	coc_02_g13680	570	aar_coc374-0b
aar_AA43G00001	coc_05_g07590	252	aar_coc375-0b
aar_AA44G00541	coc_11_g15010	628	aar_coc379-3b
aar_AA44G00033	coc_02_g04730	505	aar_coc380-4b
aar_AA44G00013	coc_04_g05860	530	aar_coc383-1b
aar_AA5G00136	coc_02_g04730	662	aar_coc412-3b
aar_AA5G00115	coc_04_g05860	583	aar_coc415-1b
aar_AA53G00826	coc_11_g10210	3410	aar_coc429-69b
aar_AA53G01314	coc_02_g38950	478	aar_coc439-7b
aar_AA53G01314	coc_08_g15690	5438	aar_coc455-34b
aar_AA54G00262	coc_02_g01940	254	aar_coc475-1b
aar_AA54G00262	coc_02_g38950	455	aar_coc476-5b
aar_AA54G00262	coc_08_g15690	2461	aar_coc478-34b
aar_AA57G00127	coc_02_g14240	1388	aar_coc486-1b
aar_AA57G00021	coc_08_g11910	662	aar_coc495-12b
aar_AA61G00489	coc_02_g38950	800	aar_coc533-0b
aar_AA65G00326	coc_11_g15790	813	aar_coc552-3b
aar_AA77G00031	coc_02_g01940	1314	aar_coc577-21b
aar_AA77G00031	coc_08_g15690	355	aar_coc578-7b
aar_AA15G00095	aar_AA26G00230	3240	aar35-35b
aar_AA15G00147	aar_AA26G00147	3240	aar35-56b
aar_AA17G00121	aar_AA32G00429	363	aar43-7b
aar_AA2G00164	aar_AA26G00700	2181	aar58-36b
aar_AA21G00363	aar_AA3G00048	377	aar67-5b
aar_AA21G00363	aar_AA61G00489	601	aar73-11b
aar_AA23G00014	aar_AA32G00603	658	aar75-2b
aar_AA3G00048	aar_AA53G01314	613	aar87-9b
aar_AA3G00048	aar_AA54G00262	1967	aar88-9b
aar_AA31G00055	aar_AA39G00494	8086	aar102-0b
aar_AA39G00687	aar_AA53G00826	904	aar134-18b
aar_AA44G00013	aar_AA5G00115	1118	aar146-6b
aar_AA44G00033	aar_AA5G00136	1118	aar146-13b
aar_AA53G01314	aar_AA54G00262	630	aar153-7b
aar_AA118G00064	cpa_62.11cpa	293	aar_cpa44-5b
aar_AA12G00072	cpa_127.4cpa	268	aar_cpa47-4b
aar_AA15G00095	cpa_131.83cpa	379	aar_cpa74-0b
aar_AA17G00121	cpa_44.73cpa	583	aar_cpa88-7b
aar_AA17G00123	cpa_44.71cpa	583	aar_cpa88-8b
aar_AA2G00164	cpa_12.251cpa	338	aar_cpa124-5b
aar_AA21G00234	cpa_101.15cpa	270	aar_cpa139-0b
aar_AA21G00363	cpa_3.43cpa	369	aar_cpa150-0b
aar_AA23G00014	cpa_50.28cpa	319	aar_cpa172-2b
aar_AA26G00700	cpa_12.251cpa	261	aar_cpa183-2b
aar_AA31G00871	cpa_10.125cpa	1715	aar_cpa239-18b
aar_AA32G00429	cpa_44.71cpa	1156	aar_cpa296-6b
aar_AA32G00603	cpa_50.29cpa	568	aar_cpa299-5b
aar_AA32G00368	cpa_83.80cpa	421	aar_cpa312-4b
aar_AA37G00190	cpa_10.254cpa	1221	aar_cpa339-26b
aar_AA39G00725	cpa_33.29cpa	391	aar_cpa361-0b
aar_AA40G00256	cpa_16.148cpa	1797	aar_cpa394-36b
aar_AA40G00675	cpa_70.47cpa	355	aar_cpa404-5b
aar_AA44G00013	cpa_13.175cpa	1064	aar_cpa415-3b
aar_AA44G00033	cpa_13.250cpa	1064	aar_cpa415-20b
aar_AA44G00541	cpa_38.79cpa	352	aar_cpa420-1b
aar_AA5G00115	cpa_13.175cpa	1528	aar_cpa449-5b
aar_AA5G00136	cpa_13.250cpa	1528	aar_cpa449-21b
aar_AA53G00826	cpa_1.178cpa	579	aar_cpa461-12b
aar_AA53G01314	cpa_122.27cpa	471	aar_cpa464-2b
aar_AA53G01314	cpa_3.43cpa	262	aar_cpa486-3b
aar_AA54G00262	cpa_122.27cpa	372	aar_cpa501-1b
aar_AA57G00127	cpa_7.36cpa	262	aar_cpa530-0b
aar_AA57G00021	cpa_89.42cpa	328	aar_cpa531-4b
aar_AA57G00022	cpa_89.41cpa	328	aar_cpa531-5b
aar_AA65G00326	cpa_33.29cpa	640	aar_cpa582-2b
aar_AA77G00031	cpa_3.43cpa	864	aar_cpa600-11b
aar_AA12G00072	CquiAUR62031580	422	aar_Cqui96-2b
aar_AA12G00088	CquiAUR62031516	422	aar_Cqui96-9b
aar_AA12G00072	CquiAUR62012456	519	aar_Cqui98-2b
aar_AA12G00088	CquiAUR62012386	519	aar_Cqui98-11b
aar_AA15G00095	CquiAUR62019471	599	aar_Cqui136-8b
aar_AA15G00147	CquiAUR62009950	681	aar_Cqui138-0b
aar_AA15G00095	CquiAUR62036162	286	aar_Cqui139-1b
aar_AA15G00147	CquiAUR62001420	949	aar_Cqui140-9b
aar_AA17G00121	CquiAUR62002113	491	aar_Cqui167-2b
aar_AA21G00363	CquiAUR62019798	456	aar_Cqui234-3b
aar_AA21G00363	CquiAUR62023501	797	aar_Cqui235-3b
aar_AA21G00481	CquiAUR62008711	753	aar_Cqui237-6b
aar_AA21G00234	CquiAUR62007133	290	aar_Cqui242-6b
aar_AA21G00481	CquiAUR62025525	379	aar_Cqui250-6b
aar_AA26G00230	CquiAUR62019471	1071	aar_Cqui298-12b
aar_AA26G00147	CquiAUR62009950	1379	aar_Cqui305-27b
aar_AA26G00230	CquiAUR62036162	754	aar_Cqui307-12b
aar_AA26G00147	CquiAUR62001420	1295	aar_Cqui309-18b
aar_AA26G00230	CquiAUR62017052	255	aar_Cqui328-0b
aar_AA3G00320	CquiAUR62005714	576	aar_Cqui358-13b
aar_AA3G00048	CquiAUR62010799	1268	aar_Cqui359-18b
aar_AA3G00048	CquiAUR62019798	1712	aar_Cqui361-10b
aar_AA3G00048	CquiAUR62023501	251	aar_Cqui362-0b
aar_AA3G00048	CquiAUR62004449	292	aar_Cqui371-0b
aar_AA32G00603	CquiAUR62024721	503	aar_Cqui487-5b
aar_AA32G00603	CquiAUR62011878	552	aar_Cqui493-5b
aar_AA32G00429	CquiAUR62002113	795	aar_Cqui533-1b
aar_AA37G00190	CquiAUR62011530	456	aar_Cqui570-9b
aar_AA37G00190	CquiAUR62016352	460	aar_Cqui571-9b
aar_AA39G00725	CquiAUR62005466	1194	aar_Cqui587-0b
aar_AA39G00687	CquiAUR62035237	680	aar_Cqui609-11b
aar_AA4G00211	CquiAUR62017943	411	aar_Cqui651-8b
aar_AA43G00001	CquiAUR62014855	292	aar_Cqui697-0b
aar_AA44G00541	CquiAUR62005714	950	aar_Cqui704-16b
aar_AA5G00115	CquiAUR62041705	338	aar_Cqui768-6b
aar_AA5G00115	CquiAUR62032219	287	aar_Cqui771-0b
aar_AA53G01314	CquiAUR62010799	1970	aar_Cqui809-11b
aar_AA53G01314	CquiAUR62019798	2198	aar_Cqui812-31b
aar_AA53G01314	CquiAUR62023501	250	aar_Cqui814-3b
aar_AA53G00826	CquiAUR62035237	638	aar_Cqui847-10b
aar_AA54G00262	CquiAUR62010799	1445	aar_Cqui880-12b
aar_AA54G00262	CquiAUR62019798	2057	aar_Cqui881-32b
aar_AA57G00021	CquiAUR62018879	825	aar_Cqui922-2b
aar_AA57G00127	CquiAUR62031117	402	aar_Cqui924-1b
aar_AA57G00021	CquiAUR62007132	1215	aar_Cqui927-10b
aar_AA57G00022	CquiAUR62007133	1215	aar_Cqui927-11b
aar_AA61G00489	CquiAUR62004449	901	aar_Cqui1009-0b
aar_AA65G00326	CquiAUR62005466	653	aar_Cqui1020-1b
aar_AA77G00031	CquiAUR62010799	343	aar_Cqui1055-7b
aar_AA77G00031	CquiAUR62019798	352	aar_Cqui1056-7b
aar_AA77G00031	CquiAUR62021049	888	aar_Cqui1057-17b
aar_AA77G00031	CquiAUR62031484	848	aar_Cqui1058-16b
aar_AA118G00064	cru_10007825	494	aar_cru61-1b
aar_AA12G00072	cru_10001796	4349	aar_cru66-51b
aar_AA12G00088	cru_10002040	4349	aar_cru66-63b
aar_AA12G00088	cru_10003042	827	aar_cru68-12b
aar_AA127G00014	cru_10011676	293	aar_cru80-3b
aar_AA127G00015	cru_10011585	293	aar_cru80-4b
aar_AA15G00095	cru_10010374	8513	aar_cru98-69b
aar_AA15G00147	cru_10009538	8513	aar_cru98-112b
aar_AA15G00095	cru_10014552	3449	aar_cru102-39b
aar_AA15G00147	cru_10013925	3449	aar_cru102-60b
aar_AA17G00121	cru_10011057	326	aar_cru113-5b
aar_AA17G00121	cru_10014873	4508	aar_cru114-76b
aar_AA17G00121	cru_10028227	355	aar_cru117-7b
aar_AA2G00045	cru_10012513	5652	aar_cru149-25b
aar_AA2G00164	cru_10010284	5652	aar_cru149-108b
aar_AA2G00164	cru_10014475	1842	aar_cru153-36b
aar_AA21G00234	cru_10023967	19334	aar_cru169-155b
aar_AA21G00363	cru_10023769	19334	aar_cru169-263b
aar_AA21G00481	cru_10025530	19334	aar_cru169-347b
aar_AA21G00363	cru_10017705	7683	aar_cru172-120b
aar_AA21G00363	cru_10001539	314	aar_cru176-4b
aar_AA23G00014	cru_10010105	2840	aar_cru185-4b
aar_AA23G00014	cru_10025229	823	aar_cru186-3b
aar_AA26G00700	cru_10010284	4286	aar_cru193-70b
aar_AA26G00147	cru_10009538	5077	aar_cru194-39b
aar_AA26G00230	cru_10010374	5077	aar_cru194-63b
aar_AA26G00147	cru_10020812	331	aar_cru198-6b
aar_AA26G00147	cru_10013925	30962	aar_cru199-117b
aar_AA26G00230	cru_10014552	30962	aar_cru199-179b
aar_AA26G00370	cru_10014563	30962	aar_cru199-291b
aar_AA26G00700	cru_10014475	30962	aar_cru199-526b
aar_AA3G00320	cru_10025511	1080	aar_cru224-17b
aar_AA3G00048	cru_10023769	260	aar_cru225-2b
aar_AA3G00048	cru_10017705	298	aar_cru226-4b
aar_AA3G00048	cru_10001539	5102	aar_cru227-37b
aar_AA3G00048	cru_10005160	777	aar_cru229-7b
aar_AA31G00055	cru_10010423	7105	aar_cru249-0b
aar_AA31G00871	cru_10022119	6974	aar_cru252-120b
aar_AA31G00055	cru_10021118	3812	aar_cru253-2b
aar_AA32G00368	cru_10011371	9070	aar_cru267-69b
aar_AA32G00429	cru_10011057	9070	aar_cru267-93b
aar_AA32G00603	cru_10010105	9070	aar_cru267-136b
aar_AA32G00429	cru_10014873	389	aar_cru271-6b
aar_AA32G00603	cru_10025229	12351	aar_cru280-54b
aar_AA32G00368	cru_10027246	3102	aar_cru298-6b
aar_AA32G00429	cru_10028227	3102	aar_cru298-56b
aar_AA37G00190	cru_10010317	5017	aar_cru321-95b
aar_AA39G00494	cru_10010423	26057	aar_cru328-330b
aar_AA39G00687	cru_10011260	26057	aar_cru328-477b
aar_AA39G00725	cru_10012164	26057	aar_cru328-505b
aar_AA39G00494	cru_10021118	5652	aar_cru340-21b
aar_AA39G00687	cru_10021988	5652	aar_cru340-96b
aar_AA39G00687	cru_10017565	562	aar_cru344-11b
aar_AA4G00211	cru_10026540	11116	aar_cru358-116b
aar_AA40G00256	cru_10002663	15225	aar_cru370-53b
aar_AA40G00675	cru_10002480	445	aar_cru372-6b
aar_AA41G00042	cru_10027063	2167	aar_cru375-29b
aar_AA43G00001	cru_10011676	692	aar_cru377-0b
aar_AA44G00013	cru_10002723	18420	aar_cru384-8b
aar_AA44G00033	cru_10001989	18420	aar_cru384-25b
aar_AA44G00541	cru_10001831	18420	aar_cru384-371b
aar_AA44G00013	cru_10027012	1549	aar_cru392-8b
aar_AA44G00033	cru_10027835	1549	aar_cru392-16b
aar_AA5G00115	cru_10002723	1965	aar_cru413-6b
aar_AA5G00136	cru_10001989	1965	aar_cru413-14b
aar_AA5G00115	cru_10027012	7149	aar_cru415-79b
aar_AA5G00136	cru_10027835	7149	aar_cru415-97b
aar_AA53G00826	cru_10011260	639	aar_cru423-14b
aar_AA53G00826	cru_10021988	601	aar_cru438-13b
aar_AA53G01314	cru_10023769	359	aar_cru447-2b
aar_AA53G00826	cru_10017565	17611	aar_cru449-185b
aar_AA53G01314	cru_10001539	443	aar_cru452-3b
aar_AA53G01314	cru_10005160	580	aar_cru458-8b
aar_AA54G00262	cru_10017705	372	aar_cru472-4b
aar_AA54G00262	cru_10001539	2073	aar_cru473-37b
aar_AA54G00262	cru_10005160	2388	aar_cru475-27b
aar_AA57G00021	cru_10005314	17739	aar_cru491-18b
aar_AA57G00022	cru_10005497	17739	aar_cru491-19b
aar_AA57G00127	cru_10006457	17739	aar_cru491-90b
aar_AA57G00021	cru_10028472	4702	aar_cru492-7b
aar_AA61G00489	cru_10023769	598	aar_cru521-1b
aar_AA61G00489	cru_10017705	1134	aar_cru525-0b
aar_AA65G00318	cru_10012659	11758	aar_cru535-207b
aar_AA65G00326	cru_10011023	11758	aar_cru535-215b
aar_AA77G00031	cru_10026682	478	aar_cru566-5b
aar_AA118G00064	csa_244290	305	aar_csa55-6b
aar_AA12G00088	csa_132120	250	aar_csa57-3b
aar_AA12G00072	csa_162710	879	aar_csa59-7b
aar_AA12G00072	csa_271720	533	aar_csa61-8b
aar_AA12G00088	csa_310360	404	aar_csa63-3b
aar_AA15G00095	csa_122930	693	aar_csa89-10b
aar_AA15G00147	csa_149280	617	aar_csa91-6b
aar_AA15G00147	csa_359880	668	aar_csa95-5b
aar_AA17G00121	csa_255320	1961	aar_csa106-36b
aar_AA17G00121	csa_383680	563	aar_csa107-5b
aar_AA2G00045	csa_121430	330	aar_csa141-0b
aar_AA21G00481	csa_096930	735	aar_csa163-9b
aar_AA21G00363	csa_107190	279	aar_csa166-0b
aar_AA21G00481	csa_252810	664	aar_csa177-4b
aar_AA21G00363	csa_303720	495	aar_csa182-8b
aar_AA21G00234	csa_321160	504	aar_csa183-0b
aar_AA26G00230	csa_046390	323	aar_csa196-0b
aar_AA26G00370	csa_069280	378	aar_csa200-2b
aar_AA26G00230	csa_122930	1196	aar_csa210-11b
aar_AA26G00230	csa_126860	298	aar_csa211-1b
aar_AA26G00147	csa_149280	520	aar_csa216-7b
aar_AA26G00370	csa_252810	1562	aar_csa221-8b
aar_AA26G00147	csa_359880	1428	aar_csa230-22b
aar_AA3G00048	csa_107190	448	aar_csa253-6b
aar_AA3G00048	csa_303720	1257	aar_csa260-18b
aar_AA3G00320	csa_349200	296	aar_csa263-6b
aar_AA31G00871	csa_105790	813	aar_csa293-11b
aar_AA32G00603	csa_053560	333	aar_csa326-3b
aar_AA32G00429	csa_255320	1886	aar_csa358-20b
aar_AA32G00429	csa_383680	990	aar_csa370-5b
aar_AA37G00190	csa_096220	258	aar_csa401-4b
aar_AA39G00725	csa_394520	555	aar_csa442-0b
aar_AA4G00211	csa_101370	592	aar_csa445-7b
aar_AA4G00211	csa_250290	505	aar_csa450-6b
aar_AA40G00256	csa_253400	1874	aar_csa470-36b
aar_AA43G00001	csa_046390	479	aar_csa481-0b
aar_AA44G00033	csa_094100	424	aar_csa491-5b
aar_AA44G00033	csa_129320	275	aar_csa495-3b
aar_AA44G00541	csa_349200	668	aar_csa507-12b
aar_AA5G00136	csa_094100	452	aar_csa526-4b
aar_AA5G00115	csa_156890	287	aar_csa534-1b
aar_AA53G01314	csa_107190	598	aar_csa560-4b
aar_AA53G00826	csa_283620	2289	aar_csa576-45b
aar_AA53G01314	csa_303720	3360	aar_csa581-15b
aar_AA54G00262	csa_107190	526	aar_csa596-4b
aar_AA54G00262	csa_303720	854	aar_csa602-10b
aar_AA57G00127	csa_046660	1074	aar_csa613-2b
aar_AA57G00021	csa_129630	338	aar_csa622-6b
aar_AA57G00021	csa_321150	1016	aar_csa634-5b
aar_AA61G00489	csa_258900	719	aar_csa680-0b
aar_AA61G00489	csa_258900	304	aar_csa682-0b
aar_AA65G00326	csa_286530	560	aar_csa698-3b
aar_AA65G00326	csa_394520	324	aar_csa702-0b
aar_AA77G00031	csa_012850	290	aar_csa715-3b
aar_AA77G00031	csa_107190	273	aar_csa716-5b
aar_AA77G00031	csa_201950	630	aar_csa718-8b
aar_AA118G00064	Csat104716700	495	aar_Csat170-1b
aar_AA118G00064	Csat104721354	394	aar_Csat172-1b
aar_AA118G00064	Csat104729783	490	aar_Csat174-1b
aar_AA12G00072	Csat104706842	3864	aar_Csat185-45b
aar_AA12G00088	Csat104706861	3864	aar_Csat185-57b
aar_AA12G00088	Csat104705380	501	aar_Csat187-5b
aar_AA12G00072	Csat104736539	4030	aar_Csat194-47b
aar_AA12G00088	Csat104736559	4030	aar_Csat194-59b
aar_AA12G00088	Csat104735127	574	aar_Csat196-10b
aar_AA12G00072	Csat104770995	3288	aar_Csat202-30b
aar_AA12G00088	Csat104771018	3288	aar_Csat202-42b
aar_AA12G00088	Csat104769335	623	aar_Csat205-11b
aar_AA127G00014	Csat104776897	292	aar_Csat232-3b
aar_AA127G00015	Csat104776895	292	aar_Csat232-4b
aar_AA127G00014	Csat104741446	292	aar_Csat233-3b
aar_AA127G00015	Csat104741445	292	aar_Csat233-4b
aar_AA127G00014	Csat104757179	292	aar_Csat234-3b
aar_AA127G00015	Csat104757178	292	aar_Csat234-4b
aar_AA15G00095	Csat104779892	3288	aar_Csat282-38b
aar_AA15G00147	Csat104779108	3288	aar_Csat282-58b
aar_AA15G00095	Csat104778250	8738	aar_Csat284-69b
aar_AA15G00147	Csat104779356	8738	aar_Csat284-111b
aar_AA15G00095	Csat104742826	8421	aar_Csat287-70b
aar_AA15G00147	Csat104742913	8421	aar_Csat287-112b
aar_AA15G00095	Csat104745815	3295	aar_Csat290-39b
aar_AA15G00147	Csat104745698	3295	aar_Csat290-58b
aar_AA15G00095	Csat104758658	8624	aar_Csat293-68b
aar_AA15G00147	Csat104758746	8624	aar_Csat293-110b
aar_AA15G00095	Csat104765343	3369	aar_Csat296-41b
aar_AA15G00147	Csat104765237	3369	aar_Csat296-60b
aar_AA17G00121	Csat104706908	4440	aar_Csat322-74b
aar_AA17G00123	Csat104788184	4440	aar_Csat322-75b
aar_AA17G00121	Csat104725115	297	aar_Csat327-6b
aar_AA17G00121	Csat104738954	275	aar_Csat329-4b
aar_AA17G00121	Csat104748469	4657	aar_Csat330-77b
aar_AA17G00123	Csat104746810	4657	aar_Csat330-78b
aar_AA17G00121	Csat104754569	275	aar_Csat332-4b
aar_AA17G00121	Csat104760609	258	aar_Csat333-5b
aar_AA17G00121	Csat104766229	4492	aar_Csat334-74b
aar_AA17G00123	Csat104766232	4492	aar_Csat334-75b
aar_AA2G00045	Csat104779233	5955	aar_Csat430-23b
aar_AA2G00164	Csat104777991	5955	aar_Csat430-114b
aar_AA2G00164	Csat104742596	6085	aar_Csat434-96b
aar_AA2G00045	Csat104743970	910	aar_Csat436-12b
aar_AA2G00164	Csat104746437	1856	aar_Csat437-38b
aar_AA2G00045	Csat104759857	5077	aar_Csat441-19b
aar_AA2G00164	Csat104758371	5077	aar_Csat441-97b
aar_AA2G00164	Csat104765909	1904	aar_Csat446-39b
aar_AA21G00234	Csat104711451	306	aar_Csat473-0b
aar_AA21G00234	Csat104783038	17965	aar_Csat478-148b
aar_AA21G00363	Csat104783205	17965	aar_Csat478-246b
aar_AA21G00481	Csat104783342	17965	aar_Csat478-327b
aar_AA21G00363	Csat104788463	6504	aar_Csat484-95b
aar_AA21G00234	Csat104784848	19089	aar_Csat487-152b
aar_AA21G00363	Csat104784684	19089	aar_Csat487-260b
aar_AA21G00481	Csat104784544	19089	aar_Csat487-344b
aar_AA21G00234	Csat104793439	18646	aar_Csat489-149b
aar_AA21G00363	Csat104793604	18646	aar_Csat489-251b
aar_AA21G00481	Csat104793742	18646	aar_Csat489-337b
aar_AA21G00234	Csat104709058	258	aar_Csat496-0b
aar_AA21G00363	Csat104749213	1201	aar_Csat508-21b
aar_AA23G00014	Csat104763930	319	aar_Csat534-5b
aar_AA23G00014	Csat104786496	591	aar_Csat535-3b
aar_AA23G00014	Csat104700348	327	aar_Csat537-3b
aar_AA23G00014	Csat104739168	2930	aar_Csat538-4b
aar_AA23G00014	Csat104749752	679	aar_Csat539-1b
aar_AA23G00014	Csat104754775	2826	aar_Csat540-4b
aar_AA26G00147	Csat104779108	29574	aar_Csat559-115b
aar_AA26G00230	Csat104779892	29574	aar_Csat559-174b
aar_AA26G00370	Csat104781624	29574	aar_Csat559-283b
aar_AA26G00700	Csat104777991	4254	aar_Csat562-69b
aar_AA26G00147	Csat104779356	5121	aar_Csat563-41b
aar_AA26G00230	Csat104778250	5121	aar_Csat563-66b
aar_AA26G00700	Csat104742596	2746	aar_Csat570-37b
aar_AA26G00147	Csat104742913	4959	aar_Csat572-38b
aar_AA26G00230	Csat104742826	4959	aar_Csat572-62b
aar_AA26G00147	Csat104745698	31155	aar_Csat574-124b
aar_AA26G00230	Csat104745815	31155	aar_Csat574-185b
aar_AA26G00370	Csat104746009	31155	aar_Csat574-299b
aar_AA26G00700	Csat104746437	31155	aar_Csat574-538b
aar_AA26G00147	Csat104751085	318	aar_Csat576-6b
aar_AA26G00700	Csat104758371	3301	aar_Csat577-63b
aar_AA26G00147	Csat104758746	4901	aar_Csat579-40b
aar_AA26G00230	Csat104758658	4901	aar_Csat579-62b
aar_AA26G00147	Csat104765237	30375	aar_Csat581-115b
aar_AA26G00230	Csat104765343	30375	aar_Csat581-174b
aar_AA26G00370	Csat104765520	30375	aar_Csat581-289b
aar_AA26G00700	Csat104765909	30375	aar_Csat581-525b
aar_AA3G00048	Csat104719218	1633	aar_Csat631-27b
aar_AA3G00048	Csat104783205	262	aar_Csat637-2b
aar_AA3G00048	Csat104788463	326	aar_Csat638-5b
aar_AA3G00320	Csat104789016	1073	aar_Csat639-15b
aar_AA3G00048	Csat104784684	254	aar_Csat641-2b
aar_AA3G00048	Csat104793604	261	aar_Csat643-2b
aar_AA3G00320	Csat104700074	1179	aar_Csat645-17b
aar_AA3G00048	Csat104704152	325	aar_Csat646-5b
aar_AA3G00048	Csat104707407	4968	aar_Csat647-36b
aar_AA3G00048	Csat104717919	1194	aar_Csat650-16b
aar_AA3G00048	Csat104722634	828	aar_Csat654-9b
aar_AA3G00048	Csat104731095	759	aar_Csat657-7b
aar_AA3G00048	Csat104737111	5308	aar_Csat659-38b
aar_AA3G00048	Csat104749213	288	aar_Csat664-6b
aar_AA3G00320	Csat104749496	1186	aar_Csat665-17b
aar_AA31G00055	Csat104776420	6583	aar_Csat725-0b
aar_AA31G00871	Csat104703377	6623	aar_Csat730-117b
aar_AA31G00055	Csat104701770	3444	aar_Csat731-1b
aar_AA31G00871	Csat104715993	6817	aar_Csat736-118b
aar_AA31G00055	Csat104712680	3849	aar_Csat737-2b
aar_AA31G00055	Csat104741011	11663	aar_Csat756-0b
aar_AA31G00871	Csat104754050	6776	aar_Csat760-118b
aar_AA31G00055	Csat104750959	3806	aar_Csat761-2b
aar_AA31G00055	Csat104756656	1942	aar_Csat767-0b
aar_AA32G00429	Csat104706908	383	aar_Csat771-6b
aar_AA32G00368	Csat104761185	8723	aar_Csat782-68b
aar_AA32G00429	Csat104762046	8723	aar_Csat782-91b
aar_AA32G00603	Csat104763930	369	aar_Csat783-6b
aar_AA32G00603	Csat104786496	4442	aar_Csat790-58b
aar_AA32G00603	Csat104700348	10618	aar_Csat807-55b
aar_AA32G00368	Csat104725021	3197	aar_Csat834-6b
aar_AA32G00429	Csat104725115	3197	aar_Csat834-59b
aar_AA32G00368	Csat104738881	9002	aar_Csat855-68b
aar_AA32G00429	Csat104738954	9002	aar_Csat855-91b
aar_AA32G00603	Csat104739168	9002	aar_Csat855-138b
aar_AA32G00429	Csat104748469	294	aar_Csat858-6b
aar_AA32G00603	Csat104749752	9783	aar_Csat860-42b
aar_AA32G00368	Csat104754501	7459	aar_Csat876-34b
aar_AA32G00429	Csat104754569	7459	aar_Csat876-58b
aar_AA32G00603	Csat104754775	7459	aar_Csat876-105b
aar_AA32G00368	Csat104760522	2950	aar_Csat880-6b
aar_AA32G00429	Csat104760609	2950	aar_Csat880-53b
aar_AA32G00429	Csat104766229	331	aar_Csat886-5b
aar_AA32G00368	Csat104771578	2852	aar_Csat889-6b
aar_AA32G00429	Csat104771495	2852	aar_Csat889-51b
aar_AA37G00190	Csat104774118	5214	aar_Csat958-98b
aar_AA37G00190	Csat104740224	5320	aar_Csat961-100b
aar_AA37G00190	Csat104755851	5359	aar_Csat964-101b
aar_AA39G00494	Csat104776420	26270	aar_Csat985-329b
aar_AA39G00687	Csat104776695	26270	aar_Csat985-482b
aar_AA39G00725	Csat104776739	26270	aar_Csat985-509b
aar_AA39G00687	Csat104779788	679	aar_Csat995-15b
aar_AA39G00687	Csat104787897	977	aar_Csat1000-3b
aar_AA39G00687	Csat104790211	745	aar_Csat1001-16b
aar_AA39G00494	Csat104701770	4923	aar_Csat1004-19b
aar_AA39G00687	Csat104701485	4923	aar_Csat1004-87b
aar_AA39G00687	Csat104710369	765	aar_Csat1010-17b
aar_AA39G00494	Csat104712680	2035	aar_Csat1012-6b
aar_AA39G00494	Csat104741011	26034	aar_Csat1023-329b
aar_AA39G00687	Csat104741262	26034	aar_Csat1023-479b
aar_AA39G00725	Csat104743547	26034	aar_Csat1023-505b
aar_AA39G00494	Csat104750959	4012	aar_Csat1037-20b
aar_AA39G00687	Csat104750673	1077	aar_Csat1038-6b
aar_AA39G00494	Csat104756656	26424	aar_Csat1040-329b
aar_AA39G00687	Csat104756951	26424	aar_Csat1040-485b
aar_AA39G00725	Csat104757003	26424	aar_Csat1040-513b
aar_AA4G00211	Csat104743397	2229	aar_Csat1053-11b
aar_AA4G00211	Csat104727109	9811	aar_Csat1069-113b
aar_AA4G00211	Csat104762638	9780	aar_Csat1080-113b
aar_AA40G00256	Csat104706167	14963	aar_Csat1093-52b
aar_AA40G00675	Csat104705654	443	aar_Csat1095-6b
aar_AA40G00256	Csat104738038	15023	aar_Csat1103-55b
aar_AA40G00675	Csat104735404	393	aar_Csat1105-6b
aar_AA40G00256	Csat104770185	15126	aar_Csat1124-52b
aar_AA40G00675	Csat104769617	493	aar_Csat1126-7b
aar_AA41G00042	Csat104711303	546	aar_Csat1128-0b
aar_AA41G00042	Csat104761118	2111	aar_Csat1133-29b
aar_AA43G00001	Csat104776897	603	aar_Csat1142-0b
aar_AA43G00001	Csat104741446	687	aar_Csat1153-0b
aar_AA44G00013	Csat104739307	1444	aar_Csat1162-7b
aar_AA44G00033	Csat104738991	1444	aar_Csat1162-15b
aar_AA44G00541	Csat104705581	7510	aar_Csat1166-150b
aar_AA44G00013	Csat104708370	10777	aar_Csat1169-8b
aar_AA44G00033	Csat104708338	10777	aar_Csat1169-25b
aar_AA44G00013	Csat104726782	1205	aar_Csat1177-3b
aar_AA44G00033	Csat104726748	1205	aar_Csat1177-11b
aar_AA44G00013	Csat104734748	18641	aar_Csat1184-8b
aar_AA44G00033	Csat104734783	18641	aar_Csat1184-24b
aar_AA44G00541	Csat104735331	18641	aar_Csat1184-376b
aar_AA44G00013	Csat104762309	1300	aar_Csat1193-4b
aar_AA44G00033	Csat104762273	1300	aar_Csat1193-12b
aar_AA44G00013	Csat104768935	18557	aar_Csat1198-8b
aar_AA44G00033	Csat104768968	18557	aar_Csat1198-25b
aar_AA44G00541	Csat104769549	18557	aar_Csat1198-375b
aar_AA5G00115	Csat104739307	7036	aar_Csat1243-77b
aar_AA5G00136	Csat104738991	7036	aar_Csat1243-95b
aar_AA5G00115	Csat104708370	1906	aar_Csat1249-6b
aar_AA5G00136	Csat104708338	1906	aar_Csat1249-14b
aar_AA5G00115	Csat104726782	5787	aar_Csat1255-56b
aar_AA5G00136	Csat104726748	5787	aar_Csat1255-73b
aar_AA5G00115	Csat104734748	1806	aar_Csat1257-6b
aar_AA5G00136	Csat104734783	1806	aar_Csat1257-14b
aar_AA5G00115	Csat104762309	6233	aar_Csat1260-64b
aar_AA5G00136	Csat104762273	6233	aar_Csat1260-80b
aar_AA5G00115	Csat104768935	1853	aar_Csat1262-6b
aar_AA5G00136	Csat104768968	1853	aar_Csat1262-14b
aar_AA53G01314	Csat104719218	449	aar_Csat1277-2b
aar_AA53G00826	Csat104776695	680	aar_Csat1280-15b
aar_AA53G00826	Csat104779788	16132	aar_Csat1286-175b
aar_AA53G01314	Csat104783205	320	aar_Csat1292-2b
aar_AA53G01314	Csat104784684	311	aar_Csat1298-2b
aar_AA53G00826	Csat104787897	574	aar_Csat1304-13b
aar_AA53G00826	Csat104790211	16436	aar_Csat1308-181b
aar_AA53G01314	Csat104793604	283	aar_Csat1314-1b
aar_AA53G01314	Csat104707407	588	aar_Csat1331-4b
aar_AA53G00826	Csat104710369	15759	aar_Csat1334-173b
aar_AA53G01314	Csat104717919	618	aar_Csat1343-8b
aar_AA53G01314	Csat104722634	572	aar_Csat1354-7b
aar_AA53G01314	Csat104731095	578	aar_Csat1364-8b
aar_AA53G01314	Csat104737111	869	aar_Csat1368-4b
aar_AA53G00826	Csat104741262	669	aar_Csat1372-15b
aar_AA53G00826	Csat104750673	781	aar_Csat1390-18b
aar_AA53G00826	Csat104756951	731	aar_Csat1400-16b
aar_AA54G00262	Csat104719218	576	aar_Csat1412-4b
aar_AA54G00262	Csat104707407	2076	aar_Csat1430-36b
aar_AA54G00262	Csat104717919	2994	aar_Csat1435-27b
aar_AA54G00262	Csat104722634	2819	aar_Csat1437-26b
aar_AA54G00262	Csat104731095	2515	aar_Csat1439-27b
aar_AA54G00262	Csat104737111	2032	aar_Csat1440-35b
aar_AA57G00021	Csat104718590	17690	aar_Csat1487-18b
aar_AA57G00022	Csat104718589	17690	aar_Csat1487-19b
aar_AA57G00127	Csat104718472	17690	aar_Csat1487-91b
aar_AA57G00021	Csat104724641	4167	aar_Csat1488-7b
aar_AA57G00022	Csat104724642	4167	aar_Csat1488-8b
aar_AA57G00021	Csat104723344	17976	aar_Csat1489-19b
aar_AA57G00022	Csat104723343	17976	aar_Csat1489-20b
aar_AA57G00127	Csat104723218	17976	aar_Csat1489-93b
aar_AA57G00021	Csat104731818	3580	aar_Csat1491-18b
aar_AA57G00022	Csat104731817	3580	aar_Csat1491-19b
aar_AA57G00021	Csat104760164	3902	aar_Csat1499-7b
aar_AA57G00022	Csat104760165	3902	aar_Csat1499-8b
aar_AA57G00021	Csat104772012	4529	aar_Csat1501-7b
aar_AA57G00022	Csat104772011	4529	aar_Csat1501-8b
aar_AA57G00127	Csat104773361	743	aar_Csat1503-2b
aar_AA61G00489	Csat104783205	548	aar_Csat1568-1b
aar_AA61G00489	Csat104784684	591	aar_Csat1572-1b
aar_AA61G00489	Csat104788463	1122	aar_Csat1578-0b
aar_AA61G00489	Csat104793604	447	aar_Csat1586-1b
aar_AA61G00489	Csat104704152	1027	aar_Csat1588-0b
aar_AA61G00489	Csat104749213	10660	aar_Csat1602-95b
aar_AA65G00318	Csat109130239	12046	aar_Csat1626-213b
aar_AA65G00326	Csat104771914	12046	aar_Csat1626-221b
aar_AA65G00326	Csat104739955	11938	aar_Csat1642-219b
aar_AA65G00318	Csat104755566	11970	aar_Csat1648-213b
aar_AA65G00326	Csat104755578	11970	aar_Csat1648-221b
aar_AA77G00031	Csat104753567	521	aar_Csat1716-5b
aar_AA77G00031	Csat104725846	521	aar_Csat1718-5b
aar_AA77G00031	Csat104761340	444	aar_Csat1720-4b
aar_AA1G00130	dca_025067	339	aar_dca8-5b
aar_AA118G00064	dca_022022	644	aar_dca67-13b
aar_AA118G00064	dca_029052	347	aar_dca69-7b
aar_AA15G00147	dca_007656	299	aar_dca110-4b
aar_AA15G00095	dca_013121	685	aar_dca111-10b
aar_AA15G00147	dca_022654	529	aar_dca124-6b
aar_AA17G00121	dca_002324	1263	aar_dca138-23b
aar_AA17G00123	dca_002323	1263	aar_dca138-24b
aar_AA17G00121	dca_012541	371	aar_dca140-6b
aar_AA17G00121	dca_024245	360	aar_dca142-5b
aar_AA17G00123	dca_027309	1696	aar_dca143-31b
aar_AA17G00121	dca_030739	1587	aar_dca144-27b
aar_AA21G00481	dca_002486	374	aar_dca220-7b
aar_AA21G00481	dca_005784	994	aar_dca224-13b
aar_AA21G00234	dca_008342	256	aar_dca227-5b
aar_AA21G00234	dca_014633	278	aar_dca235-2b
aar_AA21G00234	dca_015853	354	aar_dca238-0b
aar_AA21G00481	dca_018316	1367	aar_dca239-15b
aar_AA21G00234	dca_025067	1031	aar_dca245-13b
aar_AA21G00481	dca_027050	308	aar_dca250-0b
aar_AA21G00234	dca_029462	298	aar_dca252-5b
aar_AA26G00370	dca_002486	1116	aar_dca270-2b
aar_AA26G00147	dca_007656	591	aar_dca273-9b
aar_AA26G00230	dca_013121	966	aar_dca278-7b
aar_AA26G00147	dca_022654	916	aar_dca292-13b
aar_AA26G00230	dca_021257	289	aar_dca294-4b
aar_AA26G00370	dca_023305	265	aar_dca302-5b
aar_AA26G00370	dca_027050	1249	aar_dca304-6b
aar_AA31G00871	dca_016284	903	aar_dca386-15b
aar_AA32G00429	dca_002324	970	aar_dca409-9b
aar_AA32G00603	dca_005691	294	aar_dca422-5b
aar_AA32G00429	dca_012541	483	aar_dca426-1b
aar_AA32G00603	dca_012543	336	aar_dca431-2b
aar_AA32G00368	dca_013029	727	aar_dca444-11b
aar_AA32G00429	dca_018477	396	aar_dca456-4b
aar_AA32G00603	dca_018478	281	aar_dca459-2b
aar_AA32G00368	dca_021257	543	aar_dca466-9b
aar_AA32G00429	dca_024245	848	aar_dca469-9b
aar_AA32G00429	dca_030739	875	aar_dca475-9b
aar_AA37G00190	dca_016257	517	aar_dca503-10b
aar_AA39G00687	dca_007241	2509	aar_dca522-50b
aar_AA39G00725	dca_007054	550	aar_dca524-0b
aar_AA39G00687	dca_023661	593	aar_dca553-12b
aar_AA4G00211	dca_001392	261	aar_dca568-1b
aar_AA40G00256	dca_027093	1057	aar_dca615-21b
aar_AA41G00042	dca_014633	403	aar_dca622-6b
aar_AA43G00001	dca_004053	575	aar_dca627-0b
aar_AA43G00001	dca_008015	263	aar_dca628-0b
aar_AA44G00013	dca_016339	338	aar_dca648-1b
aar_AA44G00013	dca_025650	376	aar_dca656-1b
aar_AA5G00136	dca_009457	292	aar_dca679-3b
aar_AA5G00115	dca_016339	526	aar_dca683-4b
aar_AA5G00115	dca_025650	505	aar_dca692-3b
aar_AA53G00826	dca_007241	1390	aar_dca709-28b
aar_AA53G01314	dca_005023	327	aar_dca722-4b
aar_AA53G01314	dca_008538	288	aar_dca727-1b
aar_AA53G01314	dca_020298	374	aar_dca743-6b
aar_AA53G00826	dca_023661	674	aar_dca753-12b
aar_AA54G00262	dca_005023	274	aar_dca778-3b
aar_AA54G00262	dca_010628	262	aar_dca781-1b
aar_AA54G00262	dca_027724	389	aar_dca787-4b
aar_AA57G00022	dca_004609	383	aar_dca809-0b
aar_AA57G00021	dca_008521	430	aar_dca811-8b
aar_AA57G00021	dca_006849	339	aar_dca814-6b
aar_AA57G00021	dca_008342	373	aar_dca819-0b
aar_AA57G00127	dca_028030	739	aar_dca826-1b
aar_AA61G00489	dca_025238	397	aar_dca885-0b
aar_AA65G00326	dca_007054	407	aar_dca901-1b
aar_AA77G00031	dca_010628	765	aar_dca931-11b
aar_AA77G00031	dca_020298	666	aar_dca933-12b
aar_AA21G00234	Dcat110107770	282	aar_Dcat13-5b
aar_AA53G01314	Dcat110104943	273	aar_Dcat37-1b
aar_AA57G00021	Dcat110107770	285	aar_Dcat42-1b
aar_AA118G00064	egr_I01153	540	aar_egr67-11b
aar_AA15G00095	egr_F01164	1006	aar_egr107-11b
aar_AA15G00147	egr_I02155	525	aar_egr117-6b
aar_AA17G00121	egr_B01541	325	aar_egr130-5b
aar_AA17G00121	egr_H00170	578	aar_egr132-9b
aar_AA17G00121	egr_K03266	347	aar_egr133-7b
aar_AA2G00045	egr_B00720	513	aar_egr163-5b
aar_AA21G00234	egr_E01571	1333	aar_egr195-11b
aar_AA21G00481	egr_H01085	602	aar_egr197-7b
aar_AA26G00230	egr_F01164	1611	aar_egr238-21b
aar_AA26G00370	egr_H03965	449	aar_egr250-7b
aar_AA26G00147	egr_I02155	527	aar_egr252-5b
aar_AA3G00320	egr_B03559	433	aar_egr277-9b
aar_AA3G00048	egr_D01775	1724	aar_egr279-22b
aar_AA3G00048	egr_E00834	608	aar_egr280-3b
aar_AA31G00871	egr_F03941	1391	aar_egr333-21b
aar_AA32G00429	egr_B01537	265	aar_egr368-3b
aar_AA32G00429	egr_H00170	1375	aar_egr383-10b
aar_AA32G00429	egr_H03090	896	aar_egr384-1b
aar_AA32G00603	egr_K03266	457	aar_egr404-6b
aar_AA39G00687	egr_G02326	2092	aar_egr478-40b
aar_AA39G00725	egr_H02495	267	aar_egr483-0b
aar_AA4G00211	egr_H04892	426	aar_egr499-1b
aar_AA4G00211	egr_I00291	448	aar_egr503-0b
aar_AA40G00256	egr_H03870	440	aar_egr527-7b
aar_AA41G00042	egr_K00126	265	aar_egr545-4b
aar_AA44G00541	egr_B03559	760	aar_egr552-10b
aar_AA44G00541	egr_G01970	580	aar_egr568-6b
aar_AA5G00115	egr_K02193	335	aar_egr616-1b
aar_AA53G01314	egr_D01775	2796	aar_egr638-2b
aar_AA53G01314	egr_D02344	564	aar_egr645-1b
aar_AA53G01314	egr_E00834	1487	aar_egr657-21b
aar_AA53G00826	egr_G02326	2395	aar_egr666-47b
aar_AA54G00262	egr_D01775	682	aar_egr689-1b
aar_AA54G00262	egr_E00834	586	aar_egr693-7b
aar_AA57G00021	egr_D02111	906	aar_egr715-8b
aar_AA57G00021	egr_E00377	841	aar_egr736-7b
aar_AA57G00127	egr_E02652	802	aar_egr737-1b
aar_AA61G00489	egr_D02344	396	aar_egr784-0b
aar_AA65G00326	egr_H02495	414	aar_egr818-0b
aar_AA77G00031	egr_A02669	844	aar_egr842-16b
aar_AA77G00031	egr_D01775	259	aar_egr843-5b
aar_AA77G00031	egr_K00321	614	aar_egr844-9b
aar_AA118G00064	fve_28574	276	aar_fve43-5b
aar_AA12G00072	fve_15036	505	aar_fve46-10b
aar_AA12G00088	fve_11636	465	aar_fve49-6b
aar_AA15G00147	fve_05448	961	aar_fve76-8b
aar_AA17G00121	fve_08071	252	aar_fve88-0b
aar_AA17G00121	fve_11440	712	aar_fve89-7b
aar_AA2G00045	fve_25185	362	aar_fve128-0b
aar_AA21G00481	fve_11086	1269	aar_fve142-3b
aar_AA21G00234	fve_04911	697	aar_fve152-5b
aar_AA21G00363	fve_13118	362	aar_fve159-0b
aar_AA26G00370	fve_07057	724	aar_fve187-10b
aar_AA26G00147	fve_05448	1355	aar_fve199-19b
aar_AA26G00230	fve_00975	331	aar_fve210-3b
aar_AA32G00603	fve_08072	440	aar_fve301-5b
aar_AA32G00429	fve_11440	1487	aar_fve319-13b
aar_AA39G00687	fve_03751	1465	aar_fve379-25b
aar_AA40G00256	fve_06790	1159	aar_fve412-22b
aar_AA41G00042	fve_21166	904	aar_fve432-15b
aar_AA43G00001	fve_29738	486	aar_fve437-0b
aar_AA44G00033	fve_21166	389	aar_fve456-5b
aar_AA5G00115	fve_06406	375	aar_fve482-7b
aar_AA5G00136	fve_21166	685	aar_fve485-5b
aar_AA53G00826	fve_03751	1659	aar_fve499-32b
aar_AA53G01314	fve_32028	493	aar_fve513-2b
aar_AA54G00262	fve_32028	685	aar_fve543-9b
aar_AA57G00127	fve_29787	439	aar_fve556-5b
aar_AA57G00021	fve_10841	704	aar_fve564-3b
aar_AA61G00489	fve_18922	487	aar_fve603-1b
aar_AA77G00031	fve_13118	1172	aar_fve643-19b
aar_AA1G00130	gma_03G111700	318	aar_gma3-0b
aar_AA118G00064	gma_07G212400	373	aar_gma143-7b
aar_AA12G00072	gma_04G062900	1075	aar_gma152-10b
aar_AA12G00088	gma_04G067200	1075	aar_gma152-18b
aar_AA12G00072	gma_06G064000	1125	aar_gma155-11b
aar_AA12G00088	gma_06G068800	1125	aar_gma155-19b
aar_AA12G00072	gma_14G111600	453	aar_gma159-2b
aar_AA12G00072	gma_15G004200	290	aar_gma161-1b
aar_AA12G00088	gma_15G008600	290	aar_gma161-5b
aar_AA12G00072	gma_17G216100	507	aar_gma162-3b
aar_AA12G00088	gma_17G210500	507	aar_gma162-11b
aar_AA15G00147	gma_03G263700	408	aar_gma219-6b
aar_AA15G00095	gma_06G236400	896	aar_gma221-13b
aar_AA15G00147	gma_07G044300	888	aar_gma226-9b
aar_AA15G00095	gma_12G226600	1471	aar_gma233-18b
aar_AA15G00095	gma_13G274100	1487	aar_gma237-17b
aar_AA15G00095	gma_15G077100	288	aar_gma243-6b
aar_AA15G00147	gma_16G012600	871	aar_gma245-6b
aar_AA15G00147	gma_19G262700	343	aar_gma247-4b
aar_AA17G00121	gma_03G162400	711	aar_gma258-11b
aar_AA17G00121	gma_10G036200	890	aar_gma259-15b
aar_AA17G00121	gma_10G007100	617	aar_gma262-6b
aar_AA17G00123	gma_10G007000	617	aar_gma262-7b
aar_AA17G00121	gma_10G186900	334	aar_gma263-5b
aar_AA17G00123	gma_10G186800	334	aar_gma263-6b
aar_AA17G00121	gma_13G122500	265	aar_gma266-2b
aar_AA17G00123	gma_13G122600	265	aar_gma266-3b
aar_AA17G00121	gma_19G163700	874	aar_gma267-14b
aar_AA17G00121	gma_20G203500	288	aar_gma269-5b
aar_AA2G00045	gma_07G091100	422	aar_gma367-1b
aar_AA2G00164	gma_14G020100	256	aar_gma376-3b
aar_AA21G00234	gma_01G206600	560	aar_gma396-5b
aar_AA21G00481	gma_02G016100	1555	aar_gma399-26b
aar_AA21G00363	gma_03G255500	1437	aar_gma404-5b
aar_AA21G00234	gma_03G111700	896	aar_gma405-13b
aar_AA21G00363	gma_04G238700	657	aar_gma411-0b
aar_AA21G00234	gma_05G063600	325	aar_gma413-1b
aar_AA21G00363	gma_06G125100	281	aar_gma416-0b
aar_AA21G00234	gma_07G113800	630	aar_gma420-7b
aar_AA21G00234	gma_09G242600	503	aar_gma427-8b
aar_AA21G00481	gma_10G016500	2166	aar_gma428-20b
aar_AA21G00234	gma_11G036500	593	aar_gma433-5b
aar_AA21G00234	gma_17G145400	459	aar_gma446-1b
aar_AA21G00234	gma_18G252200	478	aar_gma451-7b
aar_AA21G00363	gma_19G253100	1547	aar_gma452-5b
aar_AA21G00481	gma_19G213100	1853	aar_gma457-26b
aar_AA26G00700	gma_02G294100	309	aar_gma496-4b
aar_AA26G00147	gma_03G263700	334	aar_gma497-2b
aar_AA26G00230	gma_06G236400	1502	aar_gma501-14b
aar_AA26G00147	gma_07G044300	1288	aar_gma504-18b
aar_AA26G00230	gma_07G199700	288	aar_gma516-0b
aar_AA26G00370	gma_09G041500	1432	aar_gma531-10b
aar_AA26G00230	gma_12G162700	365	aar_gma539-7b
aar_AA26G00230	gma_12G226600	1790	aar_gma542-16b
aar_AA26G00230	gma_13G274100	2373	aar_gma544-28b
aar_AA26G00230	gma_13G236500	390	aar_gma546-0b
aar_AA26G00700	gma_13G289700	267	aar_gma557-0b
aar_AA26G00700	gma_14G020100	326	aar_gma558-3b
aar_AA26G00370	gma_15G152000	419	aar_gma562-6b
aar_AA26G00230	gma_15G077000	339	aar_gma566-0b
aar_AA26G00147	gma_16G012600	1214	aar_gma572-18b
aar_AA26G00700	gma_18G091600	250	aar_gma577-3b
aar_AA26G00147	gma_19G262700	279	aar_gma580-2b
aar_AA3G00048	gma_01G224100	1105	aar_gma631-17b
aar_AA3G00048	gma_05G214400	1535	aar_gma635-20b
aar_AA3G00048	gma_08G020900	1460	aar_gma639-18b
aar_AA3G00048	gma_11G019000	1062	aar_gma641-17b
aar_AA3G00048	gma_20G215700	258	aar_gma646-0b
aar_AA31G00871	gma_07G027000	1397	aar_gma723-23b
aar_AA31G00871	gma_08G215700	1458	aar_gma735-23b
aar_AA32G00429	gma_02G006200	432	aar_gma789-0b
aar_AA32G00429	gma_03G162400	635	aar_gma791-6b
aar_AA32G00603	gma_03G162500	526	aar_gma793-7b
aar_AA32G00368	gma_06G290000	967	aar_gma810-17b
aar_AA32G00429	gma_10G036200	487	aar_gma829-3b
aar_AA32G00603	gma_10G036300	332	aar_gma831-4b
aar_AA32G00429	gma_10G007100	404	aar_gma836-3b
aar_AA32G00429	gma_10G186900	288	aar_gma838-4b
aar_AA32G00368	gma_12G117000	997	aar_gma849-19b
aar_AA32G00429	gma_13G122500	481	aar_gma866-3b
aar_AA32G00603	gma_13G122600	279	aar_gma870-3b
aar_AA32G00429	gma_19G163700	645	aar_gma896-6b
aar_AA32G00603	gma_19G163800	435	aar_gma898-4b
aar_AA32G00429	gma_20G203500	370	aar_gma907-4b
aar_AA37G00190	gma_07G031200	375	aar_gma971-7b
aar_AA37G00190	gma_08G211600	368	aar_gma973-7b
aar_AA37G00190	gma_15G008600	437	aar_gma979-9b
aar_AA39G00687	gma_10G274600	488	aar_gma1045-4b
aar_AA39G00687	gma_20G115300	427	aar_gma1075-4b
aar_AA4G00211	gma_04G217400	677	aar_gma1084-5b
aar_AA4G00211	gma_05G186700	591	aar_gma1092-6b
aar_AA4G00211	gma_06G148400	826	aar_gma1097-7b
aar_AA40G00256	gma_02G067600	554	aar_gma1123-0b
aar_AA40G00256	gma_07G250100	1587	aar_gma1137-31b
aar_AA40G00256	gma_13G216900	1783	aar_gma1154-35b
aar_AA40G00256	gma_15G095600	1833	aar_gma1156-36b
aar_AA40G00256	gma_16G148700	503	aar_gma1158-0b
aar_AA40G00256	gma_16G046300	940	aar_gma1159-0b
aar_AA40G00256	gma_17G024300	1586	aar_gma1160-31b
aar_AA43G00001	gma_07G199700	401	aar_gma1193-0b
aar_AA43G00001	gma_13G236500	485	aar_gma1195-0b
aar_AA44G00541	gma_02G066200	267	aar_gma1204-2b
aar_AA44G00013	gma_04G201700	380	aar_gma1211-3b
aar_AA44G00541	gma_04G201700	257	aar_gma1212-4b
aar_AA44G00013	gma_05G200100	539	aar_gma1217-2b
aar_AA44G00541	gma_05G200100	266	aar_gma1219-3b
aar_AA44G00013	gma_06G163700	380	aar_gma1226-3b
aar_AA44G00541	gma_06G163700	260	aar_gma1227-4b
aar_AA44G00541	gma_16G047600	426	aar_gma1254-7b
aar_AA44G00541	gma_19G104200	401	aar_gma1264-7b
aar_AA5G00115	gma_04G201700	584	aar_gma1309-5b
aar_AA5G00115	gma_05G200100	485	aar_gma1319-4b
aar_AA5G00115	gma_06G163700	534	aar_gma1324-4b
aar_AA53G01314	gma_01G224100	2166	aar_gma1364-7b
aar_AA53G01314	gma_04G238700	342	aar_gma1380-5b
aar_AA53G01314	gma_05G214400	2384	aar_gma1388-13b
aar_AA53G01314	gma_08G020900	2445	aar_gma1412-13b
aar_AA53G01314	gma_11G019000	2124	aar_gma1429-8b
aar_AA53G00826	gma_20G115300	284	aar_gma1483-4b
aar_AA54G00262	gma_01G224100	793	aar_gma1487-5b
aar_AA54G00262	gma_05G214400	1046	aar_gma1495-9b
aar_AA54G00262	gma_08G020900	950	aar_gma1501-8b
aar_AA54G00262	gma_11G019000	732	aar_gma1504-4b
aar_AA54G00262	gma_20G215700	464	aar_gma1517-9b
aar_AA57G00021	gma_01G206600	811	aar_gma1542-6b
aar_AA57G00021	gma_05G063500	979	aar_gma1546-9b
aar_AA57G00022	gma_05G063600	979	aar_gma1546-10b
aar_AA57G00021	gma_11G036400	803	aar_gma1567-7b
aar_AA57G00127	gma_13G233800	1231	aar_gma1571-2b
aar_AA57G00127	gma_15G079100	1168	aar_gma1575-0b
aar_AA57G00021	gma_17G145300	979	aar_gma1584-8b
aar_AA61G00489	gma_11G019000	353	aar_gma1688-0b
aar_AA65G00318	gma_02G067600	285	aar_gma1732-3b
aar_AA65G00326	gma_16G148700	256	aar_gma1755-3b
aar_AA65G00318	gma_16G046300	285	aar_gma1756-1b
aar_AA77G00031	gma_01G224100	270	aar_gma1796-4b
aar_AA77G00031	gma_04G238700	394	aar_gma1797-4b
aar_AA77G00031	gma_06G125100	392	aar_gma1798-4b
aar_AA77G00031	gma_11G019000	317	aar_gma1801-5b
aar_AA1G00130	gra_004G165700	568	aar_gra6-7b
aar_AA1G00130	gra_004G070500	271	aar_gra9-1b
aar_AA1G00130	gra_007G086000	1109	aar_gra12-20b
aar_AA1G00130	gra_008G108400	366	aar_gra14-3b
aar_AA118G00064	gra_008G025100	598	aar_gra93-12b
aar_AA118G00064	gra_013G043700	611	aar_gra94-12b
aar_AA12G00072	gra_001G036500	694	aar_gra98-6b
aar_AA12G00088	gra_001G033200	694	aar_gra98-14b
aar_AA12G00072	gra_009G125100	250	aar_gra102-3b
aar_AA12G00072	gra_009G060600	1008	aar_gra103-15b
aar_AA12G00072	gra_010G117500	808	aar_gra106-11b
aar_AA12G00088	gra_010G114800	808	aar_gra106-16b
aar_AA15G00095	gra_002G067600	942	aar_gra150-12b
aar_AA15G00147	gra_009G147300	462	aar_gra161-6b
aar_AA15G00095	gra_010G155900	302	aar_gra165-6b
aar_AA15G00147	gra_010G236100	327	aar_gra167-4b
aar_AA15G00147	gra_011G056300	590	aar_gra168-9b
aar_AA15G00095	gra_011G029800	309	aar_gra170-6b
aar_AA17G00121	gra_004G220800	287	aar_gra187-4b
aar_AA17G00121	gra_005G049200	1348	aar_gra189-23b
aar_AA17G00121	gra_006G249800	1785	aar_gra190-36b
aar_AA17G00121	gra_007G145700	708	aar_gra191-11b
aar_AA17G00121	gra_011G172800	681	aar_gra194-8b
aar_AA2G00164	gra_002G092900	262	aar_gra255-4b
aar_AA2G00045	gra_008G286700	274	aar_gra260-2b
[truncated: 198,000+ more rows]

## Sheet: TableS5
Supplemental Table S5.List of all synteny network community.
Cluster ID	Cluster size	atr	zom	lmi	spo	Xvi	Aof	peq	Dca	mac	Pda	egu	aco	oth	sit	sbi	Zma	zma	phe	lpe	oru	osa	ogl	bdi	HOR	tae	nnu	Ahy	bvu	sol	Cqu	ach	dca	hel	Lsa	coc	mgu	sin	ugi	Ini	pax	Nsy	Nat	Nto	nbe	can	sme	stu	sly
4	73	1	0	0	2	1	0	0	0	1	1	1	1	0	0	0	0	0	0	0	0	0	0	0	0	0	2	1	0	0	1	1	1	1	2	0	1	1	0	0	1	0	1	0	1	1	1	0	1
12	121	0	0	0	1	0	0	0	0	0	0	0	0	0	0	0	0	0	0	0	0	0	0	0	0	0	2	2	1	0	2	1	1	0	2	1	2	2	2	4	1	0	2	0	0	1	0	2	2
6	115	1	0	0	0	1	1	0	1	1	2	0	2	0	1	1	2	2	0	1	1	1	1	1	0	0	2	0	1	0	0	2	1	0	0	1	0	1	1	2	0	0	0	0	0	1	0	1	1
21	138	1	3	0	1	1	0	0	1	1	0	2	0	0	1	1	1	1	0	1	1	1	1	1	1	0	2	1	1	1	0	1	1	0	1	1	2	2	1	2	1	0	0	0	0	0	0	1	1
7	205	0	0	0	0	1	0	0	0	0	0	0	0	0	0	0	0	0	0	0	0	0	0	0	0	0	1	0	0	0	0	4	3	0	3	1	3	2	1	4	3	2	0	0	0	0	0	3	4
9	420	0	1	0	2	4	0	1	1	8	4	0	2	0	1	1	2	2	2	1	1	1	1	2	1	1	2	5	3	0	6	9	6	1	6	3	5	5	6	6	5	1	0	0	0	2	2	4	4
16	388	0	0	0	0	1	0	0	0	0	0	0	0	0	0	0	0	0	0	0	0	0	0	0	0	0	4	4	3	1	4	7	11	2	8	3	3	3	3	7	5	0	2	0	0	7	4	4	5
5	341	2	1	0	0	0	2	0	1	0	2	2	1	0	0	0	0	0	0	0	1	1	1	1	0	0	6	4	3	1	4	4	6	0	4	2	5	4	1	8	3	0	0	0	0	5	2	6	5
25	277	1	0	0	0	0	0	0	1	2	3	3	0	0	1	0	0	0	0	0	0	0	0	2	0	0	2	2	2	1	4	4	5	3	5	3	4	3	0	5	2	0	1	0	0	4	2	4	5
14	250	1	1	0	0	4	1	0	0	6	4	1	1	1	1	1	2	2	1	1	1	1	1	1	1	1	2	0	1	0	1	4	3	5	3	1	3	4	9	2	2	0	1	0	0	0	1	2	2
2	362	1	2	0	1	7	0	2	2	5	2	3	3	0	3	3	3	3	3	3	2	3	3	2	1	1	2	4	2	0	2	2	12	2	7	2	2	3	0	10	6	0	4	0	0	11	1	5	5
8	269	1	0	0	1	2	0	0	0	5	1	3	2	0	4	4	4	4	3	2	2	2	1	2	1	0	2	2	2	1	3	0	2	3	2	2	2	2	4	2	2	1	3	1	0	2	1	2	3
13	283	0	1	0	0	3	1	1	0	4	1	1	1	1	2	2	3	2	2	2	2	2	2	2	2	1	2	2	3	0	6	3	4	2	3	3	2	3	2	4	2	0	2	1	1	2	0	2	2
1	298	2	3	0	2	3	4	3	3	12	5	2	4	3	9	8	9	9	7	7	7	8	7	5	3	3	2	2	1	1	2	4	2	1	4	1	2	2	3	3	2	1	0	0	0	2	2	3	3
3	258	1	4	1	4	4	0	0	1	6	8	4	1	0	3	3	4	3	1	2	3	4	4	3	1	2	4	4	1	0	5	3	5	1	2	2	3	1	0	2	2	0	1	1	0	2	0	2	2
15	278	1	3	1	3	6	0	1	1	9	4	4	2	0	7	6	6	6	4	6	6	5	4	4	1	0	2	1	2	0	2	1	4	1	3	2	3	2	1	4	3	0	1	0	0	2	0	3	4
17	178	2	0	0	0	1	0	0	0	3	4	4	2	0	2	2	3	3	1	2	2	2	1	2	0	1	3	1	2	0	4	4	5	1	2	2	2	2	0	4	0	0	2	0	0	2	0	2	2
11	200	1	0	0	1	2	1	0	0	4	2	1	1	0	2	2	3	3	0	2	1	2	1	2	1	1	1	1	1	0	2	5	2	1	1	2	1	2	2	3	4	2	1	0	0	3	2	3	3
26	162	1	0	0	0	0	0	0	1	0	2	0	1	0	1	1	2	2	0	1	1	1	1	1	1	0	1	3	2	1	3	2	3	0	1	2	3	1	0	3	4	0	1	0	0	2	1	2	3
10	191	0	1	0	0	6	0	1	3	6	1	1	1	0	3	2	4	2	0	1	2	3	3	2	1	1	1	0	0	0	1	5	5	1	1	1	1	4	0	2	1	0	1	0	0	2	0	5	3
22	156	1	0	0	0	2	0	0	0	3	1	0	2	0	2	2	3	3	0	2	2	2	1	2	1	0	2	2	1	0	2	0	1	0	0	1	1	1	0	1	1	0	1	0	1	1	1	1	0
30	34	1	0	0	0	0	0	1	0	2	1	0	1	0	1	1	1	1	0	1	1	1	1	0	0	0	1	0	0	0	0	1	0	0	0	2	1	0	0	1	0	0	0	0	0	1	0	1	1
31	56	1	1	0	0	0	0	0	0	1	0	0	1	0	1	1	1	1	0	1	1	0	0	1	0	0	0	0	0	0	0	2	0	0	1	0	2	2	0	1	1	0	0	1	1	1	1	1	1
32	48	1	0	0	0	0	1	0	0	0	0	0	0	0	1	0	0	0	0	0	0	0	0	0	0	0	1	0	0	0	0	1	1	0	0	1	0	0	0	0	1	1	1	1	0	1	1	1	1
33	53	0	1	0	0	0	0	0	0	0	2	1	0	0	0	0	0	0	0	0	0	0	0	0	0	0	0	0	0	0	0	1	0	0	2	0	0	0	0	0	1	0	2	1	0	1	0	2	2
38	177	0	1	0	1	5	3	2	4	6	1	2	2	0	3	3	4	4	5	3	3	3	2	2	0	2	2	2	4	0	3	0	2	1	5	0	1	2	1	4	2	0	0	0	0	1	3	3	4
27	102	1	2	1	2	5	0	2	2	6	4	3	1	0	2	1	1	1	0	0	1	1	1	1	0	0	2	0	0	0	0	2	1	1	3	1	1	1	0	2	1	1	1	1	0	1	1	1	1
29	102	1	0	0	0	4	2	1	3	1	2	0	1	0	0	0	0	0	0	0	0	0	0	0	0	0	0	1	0	0	0	3	2	2	3	1	0	2	0	1	2	1	0	1	0	1	1	2	1
35	39	0	0	0	0	0	0	0	0	0	0	0	0	0	0	0	0	0	0	0	0	0	0	0	0	0	0	0	0	0	0	2	1	1	2	1	2	1	2	6	2	0	0	0	0	3	2	5	5
34	20	0	0	0	0	0	0	0	0	0	0	0	0	0	0	0	0	0	0	0	0	0	0	0	0	0	0	0	0	0	0	1	0	0	0	0	0	0	0	0	0	0	0	0	0	0	0	0	0
28	53	0	0	0	0	0	0	0	0	0	0	0	0	0	0	0	0	0	0	0	0	0	0	0	0	0	0	0	0	0	0	3	2	0	3	1	2	2	2	1	3	1	0	0	0	0	0	2	2
56	36	1	1	0	0	3	0	0	0	0	1	1	0	0	0	0	0	0	0	0	0	0	0	0	0	0	1	0	0	0	0	0	0	0	1	1	1	1	0	1	1	0	0	0	0	0	0	0	0
134	2	0	0	0	0	0	0	0	0	0	0	0	0	0	1	1	0	0	0	0	0	0	0	0	0	0	0	0	0	0	0	0	0	0	0	0	0	0	0	0	0	0	0	0	0	0	0	0	0
135	2	0	0	0	0	0	0	0	0	0	0	0	0	0	1	1	0	0	0	0	0	0	0	0	0	0	0	0	0	0	0	0	0	0	0	0	0	0	0	0	0	0	0	0	0	0	0	0	0
124	5	0	0	0	0	0	0	0	0	0	0	0	0	0	1	1	1	1	0	0	0	1	0	0	0	0	0	0	0	0	0	0	0	0	0	0	0	0	0	0	0	0	0	0	0	0	0	0	0
131	4	0	0	0	0	0	0	0	0	0	0	0	0	0	1	1	1	1	0	0	0	0	0	0	0	0	0	0	0	0	0	0	0	0	0	0	0	0	0	0	0	0	0	0	0	0	0	0	0
133	4	0	0	0	0	0	0	0	0	0	0	0	0	0	1	1	1	1	0	0	0	0	0	0	0	0	0	0	0	0	0	0	0	0	0	0	0	0	0	0	0	0	0	0	0	0	0	0	0
132	3	0	0	0	0	0	0	0	0	0	0	0	0	0	0	1	1	1	0	0	0	0	0	0	0	0	0	0	0	0	0	0	0	0	0	0	0	0	0	0	0	0	0	0	0	0	0	0	0
148	2	0	0	0	0	0	0	0	0	0	0	0	0	0	0	0	1	1	0	0	0	0	0	0	0	0	0	0	0	0	0	0	0	0	0	0	0	0	0	0	0	0	0	0	0	0	0	0	0
107	4	0	0	0	0	0	0	0	0	0	0	0	0	0	0	0	0	0	0	1	1	1	1	0	0	0	0	0	0	0	0	0	0	0	0	0	0	0	0	0	0	0	0	0	0	0	0	0	0
104	4	0	0	0	0	0	0	0	0	0	0	0	0	0	0	0	0	0	0	1	1	1	1	0	0	0	0	0	0	0	0	0	0	0	0	0	0	0	0	0	0	0	0	0	0	0	0	0	0
105	4	0	0	0	0	0	0	0	0	0	0	0	0	0	0	0	0	0	0	1	1	1	1	0	0	0	0	0	0	0	0	0	0	0	0	0	0	0	0	0	0	0	0	0	0	0	0	0	0
106	2	0	0	0	0	0	0	0	0	0	0	0	0	0	0	0	0	0	0	1	1	0	0	0	0	0	0	0	0	0	0	0	0	0	0	0	0	0	0	0	0	0	0	0	0	0	0	0	0
123	2	0	0	0	0	0	0	0	0	0	0	0	0	0	0	0	0	0	0	0	1	1	0	0	0	0	0	0	0	0	0	0	0	0	0	0	0	0	0	0	0	0	0	0	0	0	0	0	0
47	22	0	0	0	2	0	1	0	0	1	0	0	0	0	2	2	2	2	0	2	1	1	1	1	2	1	0	0	0	0	0	0	0	0	0	0	0	0	0	0	0	0	0	0	0	0	0	0	0
48	16	0	0	0	0	0	0	0	0	3	0	0	0	0	1	1	2	2	0	1	1	1	1	1	1	1	0	0	0	0	0	0	0	0	0	0	0	0	0	0	0	0	0	0	0	0	0	0	0
45	12	0	0	0	0	0	0	0	0	0	0	0	1	0	0	1	1	1	0	1	1	1	1	1	1	1	0	0	0	0	0	0	0	0	0	0	0	0	0	0	0	0	0	0	0	0	0	0	0
59	9	0	0	0	0	0	0	0	0	0	0	0	0	0	0	1	1	1	0	1	1	1	1	1	0	1	0	0	0	0	0	0	0	0	0	0	0	0	0	0	0	0	0	0	0	0	0	0	0
122	8	0	0	0	0	0	0	0	0	0	0	0	0	0	1	1	1	1	1	0	1	1	1	0	0	0	0	0	0	0	0	0	0	0	0	0	0	0	0	0	0	0	0	0	0	0	0	0	0
41	10	0	0	0	0	0	0	0	0	0	0	0	1	0	1	1	1	1	0	1	1	1	1	1	0	0	0	0	0	0	0	0	0	0	0	0	0	0	0	0	0	0	0	0	0	0	0	0	0
43	12	0	0	0	0	0	0	0	0	0	0	0	1	0	1	1	2	2	0	1	1	1	1	1	0	0	0	0	0	0	0	0	0	0	0	0	0	0	0	0	0	0	0	0	0	0	0	0	0
42	18	0	0	0	0	0	0	0	0	0	0	0	1	0	1	2	3	2	0	1	1	2	2	2	1	0	0	0	0	0	0	0	0	0	0	0	0	0	0	0	0	0	0	0	0	0	0	0	0
61	14	0	0	0	0	0	0	0	0	0	0	0	0	0	2	2	2	2	0	1	1	1	1	1	1	0	0	0	0	0	0	0	0	0	0	0	0	0	0	0	0	0	0	0	0	0	0	0	0
44	31	0	0	0	0	0	0	0	0	7	0	0	2	0	2	2	4	4	3	1	1	1	1	3	0	0	0	0	0	0	0	0	0	0	0	0	0	0	0	0	0	0	0	0	0	0	0	0	0
57	33	0	0	0	0	0	0	0	0	3	1	0	0	0	2	2	4	4	3	2	2	2	2	3	2	1	0	0	0	0	0	0	0	0	0	0	0	0	0	0	0	0	0	0	0	0	0	0	0
58	22	0	0	0	0	0	0	0	0	0	0	0	0	0	2	1	4	3	2	2	1	2	2	3	0	0	0	0	0	0	0	0	0	0	0	0	0	0	0	0	0	0	0	0	0	0	0	0	0
37	29	1	0	0	0	0	0	1	2	8	1	1	2	0	0	1	3	4	0	1	1	1	1	0	0	0	0	0	0	0	0	0	0	0	0	1	0	0	0	0	0	0	0	0	0	0	0	0	0
54	24	1	1	0	0	1	1	1	2	2	1	1	0	0	1	1	2	2	0	1	1	1	1	2	0	1	0	0	0	0	0	0	0	0	0	0	0	0	0	0	0	0	0	0	0	0	0	0	0
40	20	0	2	0	1	2	0	0	1	3	0	1	2	0	1	1	1	1	0	1	1	1	0	1	0	0	0	0	0	0	0	0	0	0	0	0	0	0	0	0	0	0	0	0	0	0	0	0	0
39	29	0	0	0	0	2	0	0	0	3	0	1	1	0	2	2	3	2	1	2	2	2	2	2	0	1	0	0	0	0	0	0	0	0	0	0	0	0	0	0	0	0	0	0	0	0	0	0	0
60	30	0	1	0	1	3	0	1	0	2	0	1	0	0	2	2	4	2	0	1	3	3	2	2	0	0	0	0	0	0	0	0	0	0	0	0	0	0	0	0	0	0	0	0	0	0	0	0	0
65	3	0	0	0	0	0	0	0	0	0	0	0	0	0	0	0	0	0	0	0	0	0	0	0	0	0	0	0	0	0	0	0	0	0	0	0	0	0	0	0	0	0	0	0	0	0	0	0	0
112	2	0	0	0	0	0	0	0	0	0	0	0	0	0	0	0	0	0	0	0	0	0	0	0	0	0	0	0	0	0	0	0	0	0	0	0	0	0	0	0	0	0	0	0	0	0	0	0	0
111	2	0	0	0	0	0	0	0	0	0	0	0	0	0	0	0	0	0	0	0	0	0	0	0	0	0	0	0	0	0	0	0	0	0	0	0	0	0	0	0	0	0	0	0	0	0	0	0	0
110	2	0	0	0	0	0	0	0	0	0	0	0	0	0	0	0	0	0	0	0	0	0	0	0	0	0	0	0	0	0	0	0	0	0	0	0	0	0	0	0	0	0	0	0	0	0	0	0	0
108	2	0	0	0	0	0	0	0	0	0	0	0	0	0	0	0	0	0	0	0	0	0	0	0	0	0	0	0	0	0	0	0	0	0	0	0	0	0	0	0	0	0	0	0	0	0	0	0	0
109	2	0	0	0	0	0	0	0	0	0	0	0	0	0	0	0	0	0	0	0	0	0	0	0	0	0	0	0	0	0	0	0	0	0	0	0	0	0	0	0	0	0	0	0	0	0	0	0	0
117	2	0	0	0	0	0	0	0	0	2	0	0	0	0	0	0	0	0	0	0	0	0	0	0	0	0	0	0	0	0	0	0	0	0	0	0	0	0	0	0	0	0	0	0	0	0	0	0	0
116	3	0	0	0	0	0	0	0	0	3	0	0	0	0	0	0	0	0	0	0	0	0	0	0	0	0	0	0	0	0	0	0	0	0	0	0	0	0	0	0	0	0	0	0	0	0	0	0	0
114	3	0	0	0	0	0	0	0	0	3	0	0	0	0	0	0	0	0	0	0	0	0	0	0	0	0	0	0	0	0	0	0	0	0	0	0	0	0	0	0	0	0	0	0	0	0	0	0	0
115	3	0	0	0	0	0	0	0	0	3	0	0	0	0	0	0	0	0	0	0	0	0	0	0	0	0	0	0	0	0	0	0	0	0	0	0	0	0	0	0	0	0	0	0	0	0	0	0	0
18	59	0	0	0	0	0	0	0	0	0	0	0	0	0	0	0	0	0	0	0	0	0	0	0	0	0	0	0	0	0	0	0	0	0	0	0	0	0	0	0	0	0	0	0	0	0	0	0	0
20	43	0	0	0	0	0	0	0	0	0	0	0	0	0	0	0	0	0	0	0	0	0	0	0	0	0	0	0	0	0	0	0	0	0	0	0	0	0	0	0	0	0	0	0	0	0	0	0	0
24	30	0	0	0	0	0	0	0	0	0	0	0	0	0	0	0	0	0	0	0	0	0	0	0	0	0	0	0	0	0	0	0	0	0	0	0	0	0	0	0	0	0	0	0	0	0	0	0	0
19	24	0	0	0	0	0	0	0	0	0	0	0	0	0	0	0	0	0	0	0	0	0	0	0	0	0	0	0	0	0	0	0	0	0	0	0	0	0	0	0	0	0	0	0	0	0	0	0	0
23	22	0	0	0	0	0	0	0	0	0	0	0	0	0	1	0	0	0	0	0	0	0	0	0	0	0	0	0	0	0	0	0	0	0	0	0	0	0	0	0	0	0	0	0	0	0	0	0	0
80	2	0	0	0	0	0	0	0	0	0	0	0	0	0	0	0	0	0	0	0	0	0	0	0	0	0	0	0	0	0	0	0	0	0	0	0	0	0	0	0	0	0	0	0	0	0	0	0	0
52	10	0	0	0	0	0	0	0	0	0	0	0	0	0	0	0	0	0	0	0	0	0	0	0	0	0	0	0	0	0	0	0	0	0	0	0	0	0	0	0	0	0	0	0	0	0	0	0	0
53	10	0	0	0	0	0	0	0	0	0	0	0	0	0	0	0	0	0	0	0	0	0	0	0	0	0	0	0	0	0	0	0	0	0	0	0	0	0	0	0	0	0	0	0	0	0	0	0	0
97	3	0	0	0	0	0	0	0	0	0	0	0	0	0	0	0	0	0	0	0	0	0	0	0	1	1	0	0	0	0	0	0	0	0	0	0	0	0	0	0	0	0	0	0	0	0	0	1	0
139	2	0	0	0	0	0	0	0	0	0	0	0	0	0	0	0	0	0	0	0	0	0	0	0	0	2	0	0	0	0	0	0	0	0	0	0	0	0	0	0	0	0	0	0	0	0	0	0	0
98	3	0	0	0	0	0	0	0	0	0	0	0	0	0	0	0	0	0	0	0	0	0	0	0	1	2	0	0	0	0	0	0	0	0	0	0	0	0	0	0	0	0	0	0	0	0	0	0	0
99	3	0	0	0	0	0	0	0	0	0	0	0	0	0	0	0	0	0	0	0	0	0	0	0	1	2	0	0	0	0	0	0	0	0	0	0	0	0	0	0	0	0	0	0	0	0	0	0	0
79	2	0	0	0	0	0	0	0	0	0	0	0	0	0	0	0	0	0	0	0	0	0	0	0	0	0	0	0	0	0	0	0	0	0	0	0	0	0	0	0	0	0	0	0	0	0	0	0	0
76	3	0	0	0	0	0	0	0	0	0	0	0	0	0	0	0	0	0	0	0	0	0	0	0	0	0	0	0	0	0	0	0	0	0	0	0	0	0	0	0	0	0	0	0	0	0	0	0	0
77	3	0	0	0	0	0	0	0	0	0	0	0	0	0	0	0	0	0	0	0	0	0	0	0	0	0	0	0	0	0	0	0	0	0	0	0	0	0	0	0	0	0	0	0	0	0	0	0	0
87	4	0	0	0	0	0	0	1	1	0	0	0	0	0	0	0	0	0	0	0	0	0	0	0	0	0	0	0	0	0	0	0	0	0	0	0	0	0	0	0	0	0	0	0	0	0	0	1	0
85	2	0	0	0	0	0	0	1	1	0	0	0	0	0	0	0	0	0	0	0	0	0	0	0	0	0	0	0	0	0	0	0	0	0	0	0	0	0	0	0	0	0	0	0	0	0	0	0	0
86	2	0	0	0	0	0	0	1	1	0	0	0	0	0	0	0	0	0	0	0	0	0	0	0	0	0	0	0	0	0	0	0	0	0	0	0	0	0	0	0	0	0	0	0	0	0	0	0	0
82	7	0	0	0	0	0	0	0	0	0	0	0	0	0	0	0	1	1	0	0	1	0	0	0	0	0	0	0	0	0	0	0	0	0	0	0	0	0	0	0	0	0	0	0	0	0	0	0	1
137	2	0	0	0	0	0	0	0	0	0	0	0	0	0	0	0	0	0	0	0	0	0	0	0	0	0	0	0	0	0	0	0	0	0	0	0	0	0	0	0	0	0	0	0	0	0	0	0	1
36	2	0	0	0	0	0	0	0	0	0	0	0	0	0	0	0	0	0	0	0	0	0	0	0	0	0	0	0	0	0	0	1	0	0	0	0	0	0	0	0	0	0	0	0	0	0	0	1	0
138	2	0	0	0	0	0	0	0	0	0	0	0	0	0	0	0	0	0	0	0	0	0	0	0	0	0	0	0	0	0	0	0	0	0	0	0	0	0	0	0	0	0	0	0	0	0	0	1	0
121	3	0	0	0	0	0	0	0	0	0	0	0	0	0	0	0	0	0	0	0	0	0	0	0	0	0	0	0	0	0	0	0	0	0	0	0	0	0	0	0	0	0	1	0	0	0	0	1	1
125	3	0	0	0	0	0	0	0	0	0	0	0	0	0	0	0	0	0	0	0	0	0	0	0	0	0	0	0	0	0	0	0	0	0	0	0	0	0	0	0	1	0	0	0	0	0	0	1	1
126	4	0	0	0	0	0	0	0	0	0	0	0	0	0	0	1	0	0	0	0	0	0	0	0	0	0	0	0	0	0	0	0	0	0	0	0	0	0	0	0	1	0	0	0	0	0	0	1	0
68	7	0	0	0	0	0	0	0	0	0	0	0	0	0	0	0	0	0	0	0	0	0	0	0	0	0	0	0	0	0	0	0	0	0	0	0	0	0	0	1	1	0	0	0	0	1	1	1	1
69	9	0	0	0	0	0	0	0	0	0	0	0	0	0	0	1	0	0	0	0	0	0	0	0	0	0	0	0	0	0	0	0	0	0	1	0	0	0	0	0	1	0	0	0	0	1	0	1	1
100	2	0	0	0	0	0	0	0	0	0	0	0	0	0	0	0	0	0	0	0	0	0	0	0	0	0	0	0	0	0	1	0	0	0	1	0	0	0	0	0	0	0	0	0	0	0	0	0	0
102	3	0	0	0	0	0	0	0	0	0	0	0	0	0	0	0	0	0	0	0	0	0	0	0	0	0	0	0	0	0	0	0	0	1	1	0	0	0	0	0	0	0	0	0	0	0	0	0	0
101	3	0	0	0	0	0	0	0	0	0	0	0	0	0	0	0	0	0	0	0	0	0	0	0	0	0	0	0	0	0	0	0	0	1	2	0	0	0	0	0	0	0	0	0	0	0	0	0	0
103	2	0	0	0	0	0	0	0	0	0	0	0	0	0	0	0	0	0	0	0	0	0	0	0	0	0	0	0	0	0	0	0	0	1	1	0	0	0	0	0	0	0	0	0	0	0	0	0	0
73	6	0	0	0	0	0	0	0	0	0	0	0	0	0	0	0	0	0	0	0	0	0	0	0	0	0	0	0	0	0	0	0	0	0	0	0	0	0	0	0	0	0	0	0	0	0	0	0	0
70	10	0	0	0	0	0	0	0	0	0	0	0	0	0	0	0	0	0	0	0	0	0	0	0	0	0	0	0	0	0	0	0	0	0	0	0	0	0	0	0	0	0	0	0	0	0	0	0	0
92	9	0	0	0	0	0	0	0	0	0	0	0	0	0	0	0	0	0	0	0	0	0	0	0	0	0	0	0	0	0	0	0	0	0	0	0	0	0	0	0	0	0	0	0	0	0	0	0	0
72	6	0	0	0	0	0	0	0	0	0	0	0	0	0	0	0	0	0	0	0	0	0	0	0	0	0	0	0	0	0	0	0	0	0	0	0	0	0	0	0	0	0	0	0	0	0	0	0	0
74	6	0	0	0	0	0	0	0	0	0	0	0	0	0	0	0	0	0	0	0	0	0	0	0	0	0	0	0	0	0	0	0	0	0	0	0	0	0	0	0	0	0	0	0	0	0	0	0	0
119	7	0	0	0	0	5	0	0	0	0	0	0	0	0	0	0	0	0	0	0	0	0	0	0	0	0	0	0	0	0	0	0	0	0	0	0	0	0	0	0	0	0	0	0	0	0	0	0	0
146	4	0	0	0	0	4	0	0	0	0	0	0	0	0	0	0	0	0	0	0	0	0	0	0	0	0	0	0	0	0	0	0	0	0	0	0	0	0	0	0	0	0	0	0	0	0	0	0	0
147	5	0	0	0	0	4	0	0	0	0	0	0	0	0	0	0	0	0	0	0	0	0	0	0	0	0	0	0	0	0	0	0	0	0	0	0	0	0	0	0	0	0	0	0	0	0	0	0	0
46	3	1	0	0	0	1	0	0	0	0	0	0	1	0	0	0	0	0	0	0	0	0	0	0	0	0	0	0	0	0	0	0	0	0	0	0	0	0	0	0	0	0	0	0	0	0	0	0	0
55	3	1	0	0	0	0	1	0	0	0	0	0	1	0	0	0	0	0	0	0	0	0	0	0	0	0	0	0	0	0	0	0	0	0	0	0	0	0	0	0	0	0	0	0	0	0	0	0	0
71	2	0	0	0	0	0	0	0	0	0	0	0	0	0	0	0	0	0	0	0	0	0	0	0	0	0	0	0	0	0	0	0	0	0	0	0	0	0	0	0	0	0	0	0	0	0	0	0	0
144	3	0	0	0	0	1	0	0	0	0	0	0	0	0	0	0	0	0	0	0	0	0	0	0	0	0	0	0	0	0	0	0	0	0	0	0	0	0	0	0	0	0	0	0	0	0	0	0	0
145	3	0	0	0	0	1	0	0	0	0	0	0	0	0	0	0	0	0	0	0	0	0	0	0	0	0	0	0	0	0	0	0	0	0	0	0	0	0	0	0	0	0	0	0	0	0	0	0	0
140	2	0	0	0	0	0	0	0	0	0	0	0	0	0	0	0	0	0	0	0	0	0	0	0	0	0	0	0	0	0	0	0	0	0	0	0	0	0	0	0	0	0	0	0	0	0	0	0	0
141	2	0	0	0	0	0	0	0	0	0	0	0	0	0	0	0	0	0	0	0	0	0	0	0	0	0	0	0	0	0	0	0	0	0	0	0	0	0	0	0	0	0	0	0	0	0	0	0	0
129	2	0	0	0	0	0	0	0	0	0	0	0	0	0	0	0	0	0	0	0	0	0	0	0	0	0	0	0	0	0	0	0	0	0	0	0	0	0	0	0	0	0	0	0	0	0	0	0	0
130	2	0	0	0	0	0	0	0	0	0	0	0	0	0	0	0	0	0	0	0	0	0	0	0	0	0	0	0	0	0	0	0	0	0	0	0	0	0	0	0	0	0	0	0	0	0	0	0	0
50	5	0	0	0	0	0	0	0	0	0	0	0	0	0	0	0	0	0	0	0	0	0	0	0	0	0	0	2	1	1	1	0	0	0	0	0	0	0	0	0	0	0	0	0	0	0	0	0	0
51	4	0	0	0	0	0	0	0	0	0	0	0	0	0	0	0	0	0	0	0	0	0	0	0	0	0	0	2	1	0	1	0	0	0	0	0	0	0	0	0	0	0	0	0	0	0	0	0	0
62	2	0	0	0	0	0	0	0	0	0	0	0	0	0	0	0	0	0	0	0	0	0	0	0	0	0	0	0	0	0	0	0	0	0	0	0	0	0	0	0	0	0	0	0	0	0	0	0	0
63	10	0	0	0	0	0	0	0	0	0	0	0	0	0	0	0	0	0	0	0	0	0	0	0	0	0	0	0	0	0	0	0	0	0	0	0	0	0	0	0	0	0	0	0	0	0	0	0	0
64	4	0	0	0	0	0	0	0	0	0	0	0	0	0	0	0	0	0	0	0	0	0	0	0	0	0	0	0	0	0	0	0	0	0	0	0	0	0	0	0	0	0	0	0	0	0	0	0	0
113	2	0	0	0	0	0	0	0	0	0	0	0	0	0	0	0	0	0	0	0	0	0	0	0	0	0	0	0	0	0	0	0	0	0	0	0	0	0	0	0	0	0	0	0	0	0	0	0	0
91	4	0	0	0	0	0	0	0	0	0	0	0	0	0	0	0	0	0	0	0	0	0	0	0	0	0	0	0	0	0	0	0	0	0	0	0	0	0	0	0	0	0	0	0	0	0	0	0	0
118	7	0	0	0	0	0	0	0	0	0	0	0	0	0	0	0	0	0	0	0	0	0	0	0	0	0	0	0	0	0	0	0	0	0	0	0	0	0	0	0	0	0	0	0	0	0	0	0	0
67	2	0	0	0	0	0	0	0	0	0	0	0	0	0	0	0	0	0	0	0	0	0	0	0	0	0	0	0	0	0	0	0	0	0	0	0	0	0	0	0	0	0	0	0	0	1	0	0	0
84	5	0	0	0	0	0	0	0	1	0	0	0	0	0	0	0	0	0	0	0	0	0	0	0	0	0	0	0	0	0	0	0	0	0	0	0	0	0	0	0	0	0	0	0	0	0	0	0	0
136	5	0	0	0	0	2	0	0	0	0	0	0	0	0	0	0	0	0	0	0	0	0	0	0	0	0	0	0	0	0	0	0	0	0	0	0	0	0	0	0	0	0	0	0	0	0	0	0	1
88	2	0	0	0	0	0	0	0	0	0	0	0	0	0	0	0	0	0	0	0	0	0	0	0	0	0	0	0	0	0	0	0	0	0	0	0	0	0	0	0	0	0	0	0	0	0	0	0	0
143	2	0	0	0	0	0	0	0	0	0	0	0	0	0	0	0	0	0	0	0	0	0	0	0	0	0	0	0	0	0	0	0	0	0	0	0	0	0	0	0	0	0	0	0	0	0	0	0	0
49	9	0	0	0	0	0	0	0	0	0	0	0	0	0	0	0	0	0	0	0	0	0	0	0	0	0	0	1	0	0	1	0	0	0	0	0	0	0	0	0	0	0	0	0	0	0	0	0	0
89	3	0	0	0	0	0	0	0	0	0	0	0	0	0	0	0	0	0	0	0	0	0	0	0	0	0	0	0	0	0	0	0	0	0	0	0	0	0	0	0	0	0	0	0	0	0	0	0	0
81	6	0	0	0	0	0	0	0	2	0	0	0	0	0	0	1	0	0	0	0	0	0	0	0	0	0	0	0	0	0	0	0	0	0	0	0	0	0	0	0	0	0	0	0	0	0	0	0	0
94	3	0	0	0	0	0	0	0	0	0	0	0	0	0	0	0	0	0	0	0	0	0	0	0	0	0	0	0	0	0	0	0	0	0	0	0	0	0	0	0	0	0	0	0	0	0	0	0	0
95	2	0	0	0	0	0	0	0	0	0	0	0	0	0	0	0	0	0	0	0	0	0	0	0	0	0	0	0	0	0	0	0	0	0	0	0	0	0	0	0	0	0	0	0	0	0	0	0	0
127	2	0	0	0	0	0	0	0	0	0	0	0	0	0	0	0	0	0	0	0	0	0	0	0	0	0	0	0	0	0	0	0	0	0	0	0	0	0	0	0	0	0	0	0	0	0	0	0	0
83	7	0	0	0	0	0	0	0	0	0	0	0	0	0	0	0	0	0	0	0	0	0	0	0	0	0	0	0	0	0	0	0	1	0	1	0	0	0	0	0	0	0	0	0	0	0	0	1	0
93	6	0	0	0	0	0	0	0	0	0	0	0	0	0	0	0	0	0	0	0	0	0	0	0	0	0	0	0	0	0	0	0	0	0	0	0	0	0	0	0	0	0	0	0	0	0	0	0	0
75	3	0	0	0	0	0	0	0	0	0	0	0	0	0	0	0	0	0	0	0	0	0	0	0	0	0	0	0	0	0	0	0	0	0	0	0	0	0	0	0	0	0	0	0	0	0	0	0	0
66	8	0	0	0	0	0	0	0	0	0	0	0	0	0	0	0	0	0	0	0	0	0	0	0	0	0	0	0	0	0	0	0	1	0	0	0	0	0	0	1	0	0	0	0	0	1	0	0	0
96	2	0	0	0	0	0	0	0	0	0	0	0	0	0	0	0	0	0	0	0	0	0	0	0	0	0	0	0	0	0	0	0	0	1	0	0	0	0	0	1	0	0	0	0	0	0	0	0	0
142	2	0	0	0	0	0	0	0	0	0	0	0	0	0	0	0	0	0	0	0	0	0	0	0	0	0	0	0	0	0	0	0	0	0	0	0	0	0	2	0	0	0	0	0	0	0	0	0	0
128	2	0	0	0	0	0	0	0	0	0	0	0	0	0	0	0	0	0	1	0	0	0	0	1	0	0	0	0	0	0	0	0	0	0	0	0	0	0	0	0	0	0	0	0	0	0	0	0	0
120	2	0	0	0	0	0	0	0	0	0	0	0	0	0	0	0	0	0	0	0	0	0	0	0	0	0	0	0	0	0	0	0	0	0	0	0	0	0	0	0	0	0	2	0	0	0	0	0	0
78	1	0	0	0	0	0	0	0	0	0	0	0	0	0	0	0	0	0	0	0	0	0	0	0	0	0	0	0	0	0	0	0	0	0	0	0	0	0	0	0	0	0	0	0	0	0	0	0	0
90	2	0	0	0	0	0	0	0	0	0	1	1	0	0	0	0	0	0	0	0	0	0	0	0	0	0	0	0	0	0	0	0	0	0	0	0	0	0	0	0	0	0	0	0	0	0	0	0	0
[truncated: 56 more columns]

## Sheet: TableS6
Supplemental Table S6. Statistics of the ERF tandem genes identified in different plant lineages.
	Species	V		VI		VII		VIII		IX		X
Rosids	Vigna radiata	0	0	0		0		1	2	4	10	0	0
Rosids	Vigna angularis	0	0	0		0		2	4	9	19	0	0
Rosids	Phaseolus vulgaris	0	0	0		0		1	2	12	27	0	0
Rosids	Glycine max	0	0	0		0		2	4	22	55	1	2
Rosids	Cajanus cajan	1	2	0		0		1	2	12	28	0	0
Rosids	Trifolium pratense	0	0	0		0		0		4	8	0	0
Rosids	Medicago truncatula	0	0	0		0		2	6	13	36	2	5
Rosids	Arachis duranensis	0	0	0		0		1	3	2	4	0	0
Rosids	Lotus japonicus	0	0	0		0		1	2	5	10	1	2
Rosids	Lupinus angustifolius	1	2	0		0		1	2	3	6	1	2
Rosids	Cicer arietinum	0	0	0		0		1	2	3	6	0	0
Rosids	Prunus mume	0	0	0		0		1	2	5	14	0	0
Rosids	Prunus persica	0	0	0		0		1	2	6	16	1	2
Rosids	Pyrus x bretschneideri	0	0	0		0		1	2	14	40	3	8
Rosids	Malus domestica	5	10	1	2	1	2	3	6	10	24	3	9
Rosids	Rubus occidentalis	0	0	0		0		1	2	8	18	1	2
Rosids	Fragaria vesca	0	0	0		0		1	2	5	16	1	2
Rosids	Morus notabilis	0	0	0		0		1	2	6	15	1	2
Rosids	Ziziphus jujuba	0	0	0		0		3	6	8	22	0	0
Rosids	Humulus lupulus	1	2	0		0		0		3	6	0	0
Rosids	Jatropha curcas	0	0	0		0		1	2	5	13	0	0
Rosids	Manihot esculenta	1	2	0		0		3	6	9	21	0	0
Rosids	Ricinus communis	0	0	0		0		1	2	4	10	0	0
Rosids	Linum usitatissimum	0	0	0		0		0		9	28	0	0
Rosids	Populus trichocarpa	0	0	0		0		2	4	12	28	0	0
Rosids	Cucumis sativus	1	2	0		0		0		4	8	0	0
Rosids	Cucumis melo	1	2	0		2	5	1	2	5	11	0	0
Rosids	Citrullus lanatus	1	2	0		0		1	2	7	14	0	0
Rosids	Castanea mollissima	1	2	0		0		0		5	10	0	0
Rosids	Juglans regia	0	0	0		0		2	4	9	20	0	0
Rosids	Betula pendula	2	4	0		0		1	2	6	19	0	0
Rosids	Capsella grandiflora	0	0	0		0		2	4	5	10	0	0
Rosids	Capsella rubella	2	4	0		0		1	2	2	4	0	0
Rosids	Arabidopsis lyrata	0	0	0		0		2	4	5	11	0	0
Rosids	Arabidopsis thaliana	1	2	0		0		2	4	4	8	0	0
Rosids	Camelina sativa	0	0	0		0		7	14	15	31	1	2
Rosids	Brassica oleracea	1	2	0		0		4	8	6	12	0	0
Rosids	Brassica rapa	2	4	0		0		5	12	7	14	0	0
Rosids	Brassica napus	2	4	0		0		5	13	10	20	0	0
Rosids	Raphanus raphanistrum	0	0	0		0		1	6	3	8	0	0
Rosids	Thellungiella halophila	1	2	0		2	5	0		3	6	0	0
Rosids	Thellungiella salsuginea	1	2	0		0		2	4	3	6	0	0
Rosids	Leavenworthia alabamica	0	0	0		0		1	2	4	8	0	0
Rosids	Aethionema arabicum	0	0	0		0		2	5	2	4	0	0
Rosids	Schrenkiella parvula	1	2	0		0		2	5	4	8	0	0
Rosids	Boechera stricta	0	0	0		0		2	4	5	10	0	0
Rosids	Arabis alpina	0	0	2	6	0		2	4	2	4	0	0
Rosids	Sisymbrium irio	0	0	0		0		2	4	3	6	0	0
Rosids	Cleome gynandra	0	0	0		0		0		3	6	1	2
Rosids	Tarenaya hassleriana	1	2	0		0		0		5	10	1	2
Rosids	Carica papaya	0	0	0		1	3	1	2	2	4	0	0
Rosids	Gossypium raimondii	0	0	1	2	0		1	2	17	45	0	0
Rosids	Theobroma cacao	0	0	0		0		1	2	6	15	0	0
Rosids	Eucalyptus grandis	0	0	0		0		0		10	27	1	2
Rosids	Citrus sinensis	0	0	0		0		1	2	2	7	1	2
Rosids	Vitis vinifera	1	2	0		0		0		4	17	0	0
Asterids	Solanum pennellii	0	0	0		0		2	4	9	26	2	5
Asterids	Solanum lycopersicum	0	0	0		0		2	4	9	28	1	3
Asterids	Solanum tuberosum	1	2	1	3	0		2	5	10	31	2	5
Asterids	Solanum melongena	0	0	0		0		2	4	7	15	1	2
Asterids	Capsicum annuum	0	0	0		0		3	6	7	21	0	0
Asterids	Nicotiana benthamiana	0	0	0		0		1	2	7	14	0	0
Asterids	Nicotiana tomentosiformis	0	0	0		0		2	5	5	10	1	2
Asterids	Nicotiana attenuata	0	0	0		0		1	2	4	8	1	2
Asterids	Nicotiana sylvestris	0	0	0		0		1	2	6	15	1	2
Asterids	Petunia axillaris	0	0	2	4	0		1	2	6	17	0	0
Asterids	Ipomoea nil	0	0	1	2	0		2	4	12	33	1	2
Asterids	Utricularia gibba	0	0	1	2	0		2	4	2	4	0	0
Asterids	Sesamum indicum	0	0	2	4	0		2	4	8	20	0	0
Asterids	Mimulus guttatus	0	0	1	2	0		1	2	6	16	0	0
Asterids	Coffea canephora	0	0	0		0		1	2	4	9	0	0
Asterids	Lactuca sativa	0	0	0		0		1	2	5	13	1	5
Asterids	Helianthus annuus	0	0	0		0		1	2	2	4	0	0
Asterids	Daucus carota	0	0	0		0		2	7	11	28	1	2
Asterids	Actinidia chinensis	2	4	1	2	0		1	2	7	16	0	0
Asterids	Chenopodium quinoa	0	0	0		0		0		4	8	2	4
Asterids	Spinacia oleracea	0	0	0		0		0		2	4	0	0
Asterids	Beta vulgaris	0	0	0		0		2	4	3	6	1	4
Asterids	Amaranthus hypochondriacus	0	0	0		0		2	5	2	4	0	0
Eudicots	Nelumbo nucifera	0	0	0		2	4	1	2	5	12	0	0
Monocots	Triticum urartu	0	0	0		0		0		0		0	0
Monocots	Triticum aestivum	0	0	0		0		0		0		0	0
Monocots	Aegilops tauschii	0	0	0		0		0		1	2	0	0
Monocots	Hordeum vulgare	0	0	0		0		0		0		0	0
Monocots	Brachypodium distachyon	1	3	0		1	2	3	6	4	9	0	0
Monocots	Oryza glaberrima	0	0	0		2	6	1	2	3	7	0	0
Monocots	Oryza sativa	0	0	1	2	2	6	1	2	4	9	1	2
Monocots	Oryza rufipogon	0	0	1	4	2	4	1	2	4	9	1	2
Monocots	leersia perrieri	0	0	0		2	7	2	4	2	4	0	0
Monocots	Phyllostachys heterocycla	0	0	0		2	5	2	4	0		0	0
Monocots	Zea mays	0	0	0		1	2	3	6	1	2	0	0
Monocots	Zea mays -V4	0	0	0		1	3	3	6	1	3	1	3
Monocots	Sorghum bicolor	0	0	0		1	3	3	8	6	16	0	0
Monocots	Setaria italica	1	2	0		2	6	4	8	5	11	1	3
Monocots	Oropetium thomaeum	0	0	0		0		0		0		0	0
Monocots	Ananas comosus	0	0	0		0		0		3	6	0	0
Monocots	Elaeis guineensis	0	0	0		1	2	0		4	8	0	0
Monocots	Phoenix dactylifera	0	0	0		5	10	1	2	3	6	0	0
Monocots	Musa acuminata	0	0	0		0		3	6	4	8	0	0
Monocots	Dendrobium catenatum	0	0	0		0		1	2	4	9	1	2
Monocots	Phalaenopsis equestris	0	0	1	2	0		1	2	1	2	0	0
Monocots	Asparagus officinalis	0	0	0		0		0		0		1	2
Monocots	Xerophyta viscosa	0	0	1	2	1	2	2	4	10	28	0	0
Monocots	Spirodela polyrhiza	0	0	0		1	3	0		0		0	0
Monocots	Lemna minor	0	0	0		0		0		1	2	0	0
Monocots	Zostera marina	0	0	0		1		2	4	3	6	0	0
Angiosperms	Amborella trichopoda	0	0	0		1	2	0		2	4	1	3

## Sheet: TableS7
Supplemental Table S7.Detailed information on putative ERF tandem genes.
Subgroup	Species	Chr	Tandem gene pairs	Start (bp)	End (bp)
V	Actinidia chinensis	AChChr11	ach_Achn134411	9912189	9913100
		AChChr11	ach_Achn134421	9908206	9909034
		AChChr20	ach_Achn160631	1604737	1606964
		AChChr20	ach_Achn160641	1608044	1610869
	Arabidopsis thaliana	aThChr5	ath_AT5G25190	8706790	8707748
		aThChr5	ath_AT5G25390	8820476	8821992
	Brachypodium distachyon	bdiBd5	bdi_Bradi5g24700	26471183	26471887
		bdiBd5	bdi_Bradi5g24710	26474423	26475244
		bdiBd5	bdi_Bradi5g24720	26476373	26477299
	Brassica napus	bnpchrA09	bnp_BnaA09g04580D	2256913	2258361
		bnpchrA09	bnp_BnaA09g04650D	2290730	2291577
		bnpchrC09	bnp_BnaC09g04040D	2269462	2273996
		bnpchrC09	bnp_BnaC09g04110D	2342437	2343261
	Brassica oleracea	bolC9	bol_Bo9g011380	3655313	3662253
		bolC9	bol_Bo9g011440	3720635	3721264
	Betula pendula	BpenContig162	Bpen1260998853	647281	648384
		BpenContig162	Bpen1260998856	659840	660766
		BpenContig649	Bpen1261048416	241586	242538
		BpenContig649	Bpen1261048422	276867	277780
	Brassica rapa	braA06	bra_F02721	22422992	22423974
		braA06	bra_F02737	22521833	22523127
		braA09	bra_I00546	3043404	3045344
		braA09	bra_I00552	3073087	3074113
	Cajanus cajan	Scaffold137572	cca_31890	13461	14506
		Scaffold137572	cca_31891	27974	29019
	Citrullus lanatus	claChr8	cla_022353	22814043	22814675
		claChr8	cla_022354	22821394	22821983
	Cucumis melo	CMeCM3.5_scaffold00014	cme_3C011286	4435158	4436093
		CMeCM3.5_scaffold00014	cme_3C011287	4441645	4442280
	Castanea mollissima	cmos00434	cmo_s00434_0.27_1	65826	66579
		cmos00434	cmo_s00434_0.12_1	84133	84860
	Capsella rubella	cruscaffold_6	cru_10001796	8737081	8738127
		cruscaffold_6	cru_10002040	8826841	8828739
		cruscaffold_6	cru_10003042	3524816	3525643
		cruscaffold_6	cru_10003050	3530189	3530981
	Cucumis sativus	csascaffold01144	csa_162710	2237547	2238081
		csascaffold01144	csa_162720	2244472	2245155
	Humulus lupulus	hlusca5831	hlu_G020969	24595	25887
		hlusca5831	hlu_G020970	71670	72962
	Lupinus angustifolius	LangNC_032009.1	Lang109346715	7810480	7811749
		LangNC_032009.1	Lang109342264	7813346	7814962
	Malus domestica	mdochr1	mdo_0000297646	26326854	26327487
		mdochr1	mdo_0000127054	26324167	26323534
		mdochr2	mdo_0000172065	3082538	3083408
		mdochr2	mdo_0000430870	3116791	3117595
		mdochr11	mdo_0000172804	273719	274561
		mdochr11	mdo_0000314191	282548	283584
		mdochr14	mdo_0000157628	27079859	27079197
		mdochr14	mdo_0000197375	27081885	27082547
		mdochr15	mdo_0000290880	10655706	10654866
		mdochr15	mdo_0000124316	10655039	10655879
	Manihot esculenta	meschr11	mes_11G064100	6550216	6551297
		meschr11	mes_11G064200	6555091	6556111
	Setaria italica	sItscaffold_2	sit_2G280700	37786616	37787314
		sItscaffold_2	sit_2G280900	37806027	37806707
	Schrenkiella parvula	SPaSp2	spa_c0003_00781	6877455	6878138
		SPaSp2	spa_c0003_00800	6957679	6959014
	Solanum tuberosum	stuchr03	stu_00014127	42632110	42633310
		stuchr03	stu_00014196	42630013	42631213
	Tarenaya hassleriana	THascaffold00009	tha_Th2v17463	1826384	1827084
		THascaffold00009	tha_Th2v17470	1875183	1875992
	Thellungiella halophila	thhscaffold_6	thh_10004973m	3488783	3489768
		thhscaffold_6	thh_10005514m	3571461	3573057
	Thellungiella salsuginea	tsach2-53	tsa_Ts2g27270	2433478	2435285
		tsach2-53	tsa_Ts2g27440	2517280	2518109
	Vitis vinifera	vvichr9	vvi_01017571001	10752760	10753553
		vvichr9	vvi_01017572001	10792005	10792827
VI	Actinidia chinensis	AChUnknow	ach_Achn310981	16102542	16103471
		AChUnknow	ach_Achn311001	16086077	16086958
	Arabis alpina	apa4	Alp198080	16090122	16094408
		apa4	Alp198070	16100442	16100951
		apa4	Alp198060	16101506	16108144
		apa4	Alp198050	16108879	16109570
		apa4	Alp198040	16120924	16122286
		apa4	Alp198020	16134493	16135350
	Gossypium raimondii	graChr07	gra_007G105600	7935277	7936170
		graChr07	gra_007G105700	7940993	7942379
	Ipomoea nil	InilNW_017616843.1	Inil109172174	1466240	1466887
		InilNW_017616843.1	Inil109172179	1495093	1495599
	Malus domestica	mdochr9	mdo_0000283079	12686981	12694279
		mdochr9	mdo_0000183326	12692644	12692003
	Mimulus guttatus	mguscaffold_5	mgu_E00335	1828309	1829827
		mguscaffold_5	mgu_E00336	1833478	1834538
	Oryza rufipogon	oru12	oru_ORUFI12G20080.1oru	21448990	21453625
		oru12	oru_ORUFI12G20090.1oru	21464132	21464554
		oru12	oru_ORUFI12G20110.1oru	21471144	21471743
		oru12	oru_ORUFI12G20130.1oru	21486037	21489059
	Oryza sativa	osaChr12	osa_LOC_Os12g41030osa	25385164	25385586
		osaChr12	osa_LOC_Os12g41060osa	25414541	25418738
	Petunia axillaris	pax_00158	pax_00158g00052	571231	571749
		pax_00158	pax_00158g00061	591954	592472
		pax_00382	pax_00382g00043	441812	443294
		pax_00382	pax_00382g00051	484909	485517
	Phalaenopsis equestris	pepscaf_000055	peq_12862	2156674	2159868
		pepscaf_000055	peq_12863	2196366	2199920
	Sesamum indicum	SInLG1	sin_1013661	10055100	10055777
		SInLG1	sin_1013660	10062064	10064275
		SInLG2	sin_1018337	16122446	16124037
		SInLG2	sin_1018336	16131277	16133803
	Solanum tuberosum	stuchr01	stu_00034583	4641703	4642122
		stuchr01	stu_00040856	4624905	4625348
		stuchr01	stu_00047149	4555747	4556337
	Utricularia gibba	ugiScf00845	ugi_Scf00845.g22203ugi	12548	13857
		ugiScf00845	ugi_Scf00845.g22204ugi	14126	15029
	Xerophyta viscosa	Xvis03_scaffold49	Xvis03_215522	156699	157586
		Xvis03_scaffold49	Xvis03_215533	247964	250257
VII	Amborella trichopoda	Atrscaffold00003	atr_scaffold00003.101atr	1862238	1863361
		Atrscaffold00003	atr_scaffold00003.102atr	1904201	1905221
	Brachypodium distachyon	bdiBd1	bdi_Bradi1g72449	70409930	70411275
		bdiBd1	bdi_Bradi1g72457	70414174	70415612
	Cucumis melo	CMeCM3.5_scaffold00054	cme_3C022694	1069016	1071457
		CMeCM3.5_scaffold00054	cme_3C022694	1069041	1071457
		CMeCM3.5_scaffold00067	cme_3C024315	653512	656326
		CMeCM3.5_scaffold00067	cme_3C024315	653512	656326
		CMeCM3.5_scaffold00067	cme_3C024315	653512	656326
	Carica papaya	cpasupercontig_151	cpa_151.27cpa	235474	236390
		cpasupercontig_151	cpa_151.29cpa	259926	260770
		cpasupercontig_151	cpa_151.30cpa	281488	282512
	Elaeis guineensis	EGuEG5_Chr10	egu_sc00009_164	17192772	17193284
		EGuEG5_Chr10	egu_sc00009_168	17173905	17174618
	leersia perrieri	lpe_3	lpe_03G05390.1lpe	3846580	3847496
		lpe_3	lpe_03G05400.1lpe	3851012	3852114
		lpe_3	lpe_03G05410.1lpe	3858239	3859075
		lpe_3	lpe_03G05420.1lpe	3863381	3864340
		lpe_9	lpe_09G02820.1lpe	4189444	4190085
		lpe_9	lpe_09G02840.1lpe	4234903	4235698
		lpe_9	lpe_09G02880.1lpe	4290927	4291919
	Malus domestica	mdochr3	mdo_0000848905	32943911	32944941
		mdochr3	mdo_0000679280	32944042	32946530
	Nelumbo nucifera	nnumegascaffold_2	nnu_05776	44150463	44152146
		nnumegascaffold_2	nnu_05779	44115015	44116129
		nnumegascaffold_9	nnu_13989	29116433	29117448
		nnumegascaffold_9	nnu_13993	29159996	29161295
	Oryza glaberrima	ogl3	ogl_03G0058400	3987803	3989358
		ogl3	ogl_03G0058500	3993017	3994131
		ogl3	ogl_03G0058800	4011128	4012081
		ogl3	ogl_03G0058900	4016227	4017207
		ogl9	ogl_09G0030300	4605563	4606261
		ogl9	ogl_09G0030400	4621937	4622701
	Oryza rufipogon	oru3	oru_ORUFI03G05880.1oru	3935428	3940251
		oru3	oru_ORUFI03G05890.1oru	3940637	3941750
		oru9	oru_ORUFI09G04400.1oru	5389306	5390004
		oru9	oru_ORUFI09G04420.1oru	5405620	5406387
	Oryza sativa	osaChr3	osa_LOC_Os03g08460osa	4343725	4345716
		osaChr3	osa_LOC_Os03g08470osa	4348670	4350541
		osaChr3	osa_LOC_Os03g08490osa	4367117	4368399
		osaChr3	osa_LOC_Os03g08500osa	4372115	4373460
		osaChr9	osa_LOC_Os09g11460osa	6387891	6389789
		osaChr9	osa_LOC_Os09g11480osa	6404474	6406039
	Phoenix dactylifera	PdacNW_008246508.1	Pdac103702455	697053	700582
		PdacNW_008246508.1	Pdac103702445	707735	710380
		PdacNW_008246534.1	Pdac103703634	340471	341703
		PdacNW_008246534.1	Pdac103703635	363904	365001
		PdacNW_008246565.1	Pdac103707265	695116	696236
		PdacNW_008246565.1	Pdac103707269	715840	717107
		PdacNW_008246868.1	Pdac103719774	252227	253055
		PdacNW_008246868.1	Pdac103719783	263795	266229
		PdacNW_008246987.1	Pdac103721682	104097	104973
		PdacNW_008246987.1	Pdac103721683	125882	126885
	Phyllostachys heterocycla	phePH01000038	phe_PH01000038G0840	627119	629241
		phePH01000038	phe_PH01000038G0910	669239	672892
		phePH01000115	phe_PH01000115G0420	302174	305131
		phePH01000115	phe_PH01000115G0470	334230	335299
		phePH01000115	phe_PH01000115G0490	341622	342938
	Sorghum bicolor	sbiChr01	sbi_001G481300	75306024	75306893
		sbiChr01	sbi_001G481400	75312217	75313912
		sbiChr01	sbi_001G481600	75317379	75324592
	Setaria italica	sItscaffold_2	sit_2G079900	6926214	6927893
		sItscaffold_2	sit_2G080100	6933361	6935122
		sItscaffold_9	sit_9G516500	54682439	54683663
		sItscaffold_9	sit_9G516600	54687449	54688348
		sItscaffold_9	sit_9G516700	54695691	54697300
		sItscaffold_9	sit_9G516800	54701473	54703738
	Spirodela polyrhiza	spopseudo3	spo_3G0030500	1836689	1837495
		spopseudo3	spo_3G0031700	1899032	1899934
		spopseudo3	spo_3G0031800	1901146	1901808
	Thellungiella halophila	thhscaffold_13	thh_10020945m	4642279	4644461
		thhscaffold_13	thh_10020947m	4642144	4644027
		thhscaffold_7	thh_10011606m	794852	796678
		thhscaffold_7	thh_10011603m	794852	796678
		thhscaffold_7	thh_10011604m	794852	796678
	Xerophyta viscosa	Xvis03_scaffold137	Xvis03_223340	288819	289865
		Xvis03_scaffold137	Xvis03_223341	296112	297285
	Zea mays	zma1	zma_AC206951.3_FG016	17518824	17519639
		zma1	zma_AC206951.3_FG017	17525572	17526492
	Zea mays -V4	ZmayNC_024459.2	Zmay100216626	17775783	17777312
		ZmayNC_024459.2	Zmay100502296	17833027	17834038
		ZmayNC_024459.2	Zmay100281138	17839741	17840863
	Zostera marina	zomscaffold_22	zom_22g01270	970978	972346
		zomscaffold_22	zom_22g01290	981231	982283
VIII	Aethionema arabicum	AArScaffold_127	aar_AA127G00014	183251	183820
		AArScaffold_127	aar_AA127G00015	191344	191841
		AArScaffold_127	aar_AA127G00016	191473	191841
		AArScaffold_65	aar_AA65G00318	2304872	2305681
		AArScaffold_65	aar_AA65G00326	2351638	2352750
	Actinidia chinensis	AChChr18	ach_Achn362831	3383161	3383634
		AChChr18	ach_Achn362941	3360584	3361285
	Arachis duranensis	aduAradu.A02	adu_Aradu.W6X5V	1743518	1745047
		aduAradu.A02	adu_Aradu.NU0ET	1795146	1796261
		aduAradu.A02	adu_Aradu.NU7EZ	1834700	1836213
	Amaranthus hypochondriacus	AhypScaffold_6	AhypAH011057	22955982	22956701
		AhypScaffold_6	AhypAH011058	22968199	22969017
		AhypScaffold_6	AhypAH011059	22976497	22977249
		AhypScaffold_9	AhypAH015248	22234471	22234977
		AhypScaffold_9	AhypAH015249	22258374	22258931
	Arabis alpina	apa1	Alp26530	10376793	10377695
		apa1	Alp26630	10437681	10438679
		apa1	Alp430690	26452196	26452741
		apa1	Alp430700	26456820	26457296
	Arabidopsis lyrata	Alyrscaffold_1	AlyrAL1G24530	5342098	5342880
		Alyrscaffold_1	AlyrAL1G24630	5383532	5384829
		Alyrscaffold_1	AlyrAL1G41970	12545942	12546802
		Alyrscaffold_1	AlyrAL1G41980	12551819	12552627
	Arabidopsis thaliana	aThChr1	ath_AT1G12890	4391734	4392393
		aThChr1	ath_AT1G12980	4429718	4430965
		aThChr1	ath_AT1G28360	9951848	9952740
		aThChr1	ath_AT1G28370	9955969	9956940
	Brachypodium distachyon	bdiBd2	bdi_Bradi2g21060	18421675	18422819
		bdiBd2	bdi_Bradi2g21067	18431883	18432889
		bdiBd2	bdi_Bradi2g52370	51546993	51548149
		bdiBd2	bdi_Bradi2g52380	51553109	51554041
		bdiBd3	bdi_Bradi3g18070	16490651	16491424
		bdiBd3	bdi_Bradi3g18073	16495580	16496619
	Brassica napus	bnpchrA09	bnp_BnaA09g46790D	31684630	31685313
		bnpchrA09	bnp_BnaA09g46720D	31659444	31660328
		bnpchrA09	bnp_BnaA09g27300D	20444949	20445437
		bnpchrA09	bnp_BnaA09g27310D	20448208	20448684
		bnpchrA09	bnp_BnaA09g27330D	20468558	20469103
		bnpchrA07	bnp_BnaA07g08440D	8554151	8554862
		bnpchrA07	bnp_BnaA07g08450D	8557969	8558505
		bnpchrA07	bnp_BnaA07g08610D	8677863	8678582
		bnpchrC08	bnp_BnaC08g40860D	35865308	35865991
		bnpchrC08	bnp_BnaC08g40750D	35820784	35821662
		bnpchrA08	bnp_BnaA08g18580D	14493361	14494065
		bnpchrA08	bnp_BnaA08g18390D	14409261	14409815
		bnpchrA08	bnp_BnaA08g18380D	14403501	14404076
	Brassica oleracea	bolC3	bol_Bo3g143340	51630632	51631186
		bolC3	bol_Bo3g143350	51640055	51640573
		bolC5	bol_Bo5g055840	18025081	18025629
		bolC5	bol_Bo5g055860	18063164	18063649
		bolC7	bol_Bo7g048170	17599882	17600388
		bolC7	bol_Bo7g048190	17613513	17614013
		bolC8	bol_Bo8g107780	38380603	38381481
		bolC8	bol_Bo8g107890	38424228	38424911
	Boechera stricta	BostScaffold13671	Bostr.13671s0153	835823	836800
		BostScaffold13671	Bostr.13671s0161	888684	889415
		BostScaffold15697	Bostr.15697s0156	960356	961378
		BostScaffold15697	Bostr.15697s0157	965465	965950
	Betula pendula	BpenContig1579	Bpen1260996586	44440	45074
		BpenContig1579	Bpen1260996598	78385	79810
	Brassica rapa	braA07	bra_G00807	10003131	10003919
		braA07	bra_G00808	10007009	10007545
		braA07	bra_G00819	10140145	10140870
		braA07	bra_G00900	10748889	10749776
		braA08	bra_H01995	18273026	18273953
		braA08	bra_H01997	18280676	18281547
		braA08	bra_H02016	18364898	18365602
		braA09	bra_I02948	28618808	28619532
		braA09	bra_I02949	28622135	28622620
		braA09	bra_I02951	28647683	28648231
		braA09	bra_I05083	42073655	42074542
		braA09	bra_I05089	42108221	42109134
	Beta vulgaris	bvuBvchr4.sca001	bvu_Bv4_073910_eape	3063413	3064411
		bvuBvchr4.sca001	bvu_Bv4_073920_ryre	3072113	3073106
		bvuBvchr8.sca001	bvu_Bv8_182660_gzjr	2292609	2293950
		bvuBvchr8.sca001	bvu_Bv8_182680_iuha	2351279	2352138
	Capsicum annuum	CAnChr00	can_Capana00g004307	628944933	628946028
		CAnChr00	can_Capana00g004308	628953097	628954271
		CAnChr02	can_Capana02g001898	135534930	135535556
		CAnChr02	can_Capana02g001900	135639503	135640114
		CAnChr09	can_Capana09g000595	25215296	25216402
		CAnChr09	can_Capana09g000596	25218431	25219537
	Cicer arietinum	car_LG_1	car_02723.1	38392356	38393229
		car_LG_1	car_02724.1	38408672	38409670
	Cajanus cajan	Scaffold000401	cca_24731	18708	19199
		Scaffold000401	cca_24732	37226	37873
	Capsella grandiflora	cgrScaffold1822	cgr_1822s0022	87480	88282
		cgrScaffold1822	cgr_1822s0023	91008	91583
		cgrScaffold568	cgr_0568s0211	708282	709010
		cgrScaffold568	cgr_0568s0219	740314	741309
	Citrullus lanatus	claChr3	cla_019699	8711335	8711937
		claChr3	cla_019701	8731843	8732313
	Cucumis melo	CMeCM3.5_scaffold00001	cme_3C002623	4887408	4887899
		CMeCM3.5_scaffold00001	cme_3C002624	4900170	4901362
	Coffea canephora	cocchr2	coc_02_g13680	11834154	11834636
		cocchr2	coc_02_g13700	11853987	11855381
	Carica papaya	cpasupercontig_27	cpa_27.16cpa	114649	115398
		cpasupercontig_27	cpa_27.18cpa	145098	145583
	Capsella rubella	cruscaffold_1	cru_10011585	9745587	9746162
		cruscaffold_1	cru_10011676	9749136	9749642
	Camelina sativa	CsatNC_025687.1	Csat109130239	5833422	5834256
		CsatNC_025687.1	Csat104771914	5877447	5878480
		CsatNC_025687.1	Csat104776895	13243481	13244482
		CsatNC_025687.1	Csat104776897	13247600	13248463
		CsatNC_025698.1	Csat104739946	6120557	6121296
		CsatNC_025698.1	Csat104739955	6172393	6173427
		CsatNC_025698.1	Csat104741445	14284817	14285898
		CsatNC_025698.1	Csat104741446	14288652	14289501
		CsatNC_025701.1	Csat104755566	5847976	5849196
		CsatNC_025701.1	Csat104755578	5926917	5927909
		CsatNC_025701.1	Csat104757178	14352844	14353828
		CsatNC_025701.1	Csat104757179	14356644	14357484
		CsatNC_025701.1	Csat104758371	29897162	29897973
		CsatNC_025701.1	Csat104758372	29899597	29900271
	Citrus sinensis	CSisca00007	csi_1g026240	160612	161801
		CSisca00007	csi_1g030994	141845	142617
	Daucus carota	dcaDCARv2_Chr1	dca_004053	44299208	44299846
		dcaDCARv2_Chr1	dca_004054	44311404	44311850
		dcaDCARv2_Chr2	dca_008014	38853814	38854479
		dcaDCARv2_Chr2	dca_008015	38858825	38859436
		dcaDCARv2_Chr2	dca_008016	38862866	38863423
		dcaDCARv2_Chr2	dca_008017	38875793	38876434
		dcaDCARv2_Chr2	dca_008019	38903259	38903708
	Dendrobium catenatum	DcatNW_018298076.1	Dcat110109163	187749	188472
		DcatNW_018298076.1	Dcat110109181	195006	196128
	Fragaria vesca	fveLG3	fve_29735	4465602	4466111
		fveLG3	fve_29738	4492261	4493022
	Glycine max	gmaChr13	gma_13G236500	34675713	34677522
		gmaChr13	gma_13G236600	34699686	34700177
		gmaChr15	gma_15G077000	5920704	5922109
		gmaChr15	gma_15G077100	5938260	5939895
	Gossypium raimondii	graChr11	gra_011G029700	2182702	2184326
		graChr11	gra_011G029800	2199977	2201483
	Helianthus annuus	helHa11	hel_Ha11_00029901	94648740	94649387
		helHa11	hel_Ha11_00029902	94686593	94687240
	Ipomoea nil	InilNW_017619210.1	Inil109157463	352189	353133
		InilNW_017619210.1	Inil109157465	443200	444042
		InilNW_017619254.1	Inil109158665	737859	738652
		InilNW_017619254.1	Inil109159278	749142	750384
	Jatropha curcas	jcu_4S00344	jcu_4S00344.40jcu	25124	25852
		jcu_4S00344	jcu_4S00344.50jcu	28042	28749
	Juglans regia	JCf7180001219996	jre_00021503	20240	20728
		JCf7180001219996	jre_00021505	40765	41496
		JCf7180001220475	jre_00020155	98373	99083
		JCf7180001220475	jre_00020156	113842	114330
	Lactuca sativa	lg_4	Lsat4_52000	76802428	76803523
		lg_4	Lsat4_52080	76914394	76915248
	Leavenworthia alabamica	lal_scaffold1308	lal_scaffold1308_44lal	209795	210370
		lal_scaffold1308	lal_scaffold1308_54lal	249426	249959
	Lupinus angustifolius	LangNC_032024.1	Lang109330233	1210608	1211487
		LangNC_032024.1	Lang109329187	1221266	1221867
	Lotus japonicus	ljachr6	lja_6g3v2007040.1lja	23675934	23678240
		ljachr6	lja_6g3v2007160.1lja	23699378	23700708
	leersia perrieri	lpe_5	lpe_05G17470.1lpe	16271168	16271743
		lpe_5	lpe_05G17480.1lpe	16282903	16283631
		lpe_12	lpe_12G15140.1lpe	16160797	16164567
		lpe_12	lpe_12G15160.1lpe	16192354	16195408
	Musa acuminata	macchr04	mac_04_39760.1mac	36773277	36774300
		macchr04	mac_04_39770.1mac	36782217	36783459
		macchr06	mac_06_01940.1mac	1583584	1584604
		macchr06	mac_06_01950.1mac	1585972	1587011
		macchr08	mac_08_19590.1mac	33375270	33376372
		macchr08	mac_08_19600.1mac	33378841	33379909
	Malus domestica	mdochr5	mdo_0000236605	14374006	14373458
		mdochr5	mdo_0000310904	14385478	14386026
		mdochr10	mdo_0000814524	28154480	28155334
		mdochr10	mdo_0000210521	28170834	28170408
		mdochr11	mdo_0000629527	22623507	22624199
		mdochr11	mdo_0000542633	22644504	22643812
	Manihot esculenta	meschr15	mes_15G066800	4901778	4902488
		meschr15	mes_15G066900	4904878	4905579
		meschr16	mes_16G030400	3219243	3221077
		meschr16	mes_16G030600	3263685	3265288
		meschr17	mes_17G048200	18536736	18537221
		meschr17	mes_17G048400	18586450	18587196
	Mimulus guttatus	mguscaffold_13	mgu_M01116	16987634	16988678
		mguscaffold_13	mgu_M01117	16995108	16996135
	Morus notabilis	MnotNW_010367602.1	Mnot21398185	375582	376289
		MnotNW_010367602.1	Mnot21398188	396153	396704
	Medicago truncatula	mtrchr2	mtr_2g014300	4034815	4036032
		mtrchr2	mtr_2g014340	4067342	4068415
		mtrchr5	mtr_5g085070	36708996	36710491
		mtrchr5	mtr_5g085100	36722217	36723164
		mtrchr5	mtr_5g085125	36734909	36735421
		mtrchr5	mtr_5g085130	36737809	36738348
	Nicotiana attenuata	chr02	Nattg15620	4104729	4106317
		chr02	Nattg15621	4096134	4097588
	Nicotiana benthamiana	nbe_Scf00018736	nbe_NbS00018736g0003	86646	87320
		nbe_Scf00018736	nbe_NbS00018736g0101	141745	142467
	Nelumbo nucifera	nnumegascaffold_1	nnu_11172	86711560	86712039
		nnumegascaffold_1	nnu_11178	86769380	86770093
	Nicotiana sylvestris	NsylNW_009564678.1	Nsyl104223762	26852	27348
		NsylNW_009564678.1	Nsyl104223763	32533	34495
	Nicotiana tomentosiformis	NtomNW_008930052.1	Ntom104088133	5736	6401
		NtomNW_008930052.1	Ntom104088131	21896	22971
		NtomNW_008955086.1	Ntom104094459	7772	9897
		NtomNW_008955086.1	Ntom104094464	14633	15383
		NtomNW_008955086.1	Ntom104094465	15904	17333
	Oryza glaberrima	ogl5	ogl_05G0187500	19053319	19053900
		ogl5	ogl_05G0187600	19064722	19065432
	Oryza rufipogon	oru5	oru_ORUFI05G22840.1oru	21392127	21392696
		oru5	oru_ORUFI05G22850.1oru	21403156	21403866
	Oryza sativa	osaChr5	osa_LOC_Os05g41760osa	24427885	24428869
		osaChr5	osa_LOC_Os05g41780osa	24444060	24445189
	Petunia axillaris	pax_00461	pax_00461g00112	1117158	1117550
		pax_00461	pax_00461g00116	1130630	1131274
	Pyrus x bretschneideri	pbrChr10	pbr_016222.1	4207346	4208187
		pbrChr10	pbr_016224.1	4229722	4230563
	Phoenix dactylifera	PdacNW_008246564.1	Pdac103707142	156952	157691
		PdacNW_008246564.1	Pdac103707143	165960	167140
	Phalaenopsis equestris	pepscaf_000853	peq_38344	19292	20675
		pepscaf_000853	peq_38345	40617	41774
	Phyllostachys heterocycla	phePH01000573	phe_PH01000573G0640	441667	442703
		phePH01000573	phe_PH01000573G0670	459429	460327
		phePH01001112	phe_PH01001112G0620	387047	388098
		phePH01001112	phe_PH01001112G0650	411491	413516
	Prunus mume	pmuPa3	pmu_010083	2444893	2445411
		pmuPa3	pmu_010085	2457887	2458666
	Prunus persica	ppePp04	ppe_4G051200	2449358	2451371
		ppePp04	ppe_4G051400	2460328	2461576
	Populus trichocarpa	ptrChr04	ptr_004G047500	3630069	3631487
		ptrChr04	ptr_004G047600	3654301	3655009
		ptrChr11	ptr_011G056900	4988266	4989478
		ptrChr11	ptr_011G057000	5020838	5022010
	Phaseolus vulgaris	pvuChr06	pvu_006G183100	29213340	29215073
		pvuChr06	pvu_006G183200	29232219	29232722
	Ricinus communis	rco30190	rco_30190.t000557	173930	175037
		rco30190	rco_30190.t000559	190415	190939
	Rubus occidentalis	rocS0031	roc_G06548	683214	683708
		rocS0031	roc_G06550	693932	694696
	Raphanus raphanistrum	rrarra_365	rra_365_p1	788	1402
		rrarra_365	rra_365_p10	24453	26626
		rrarra_365	rra_365_p11	26980	27636
		rrarra_365	rra_365_p12	27712	28578
		rrarra_365	rra_365_p13	30293	31870
		rrarra_365	rra_365_p14	32995	35410
	Sorghum bicolor	sbiChr03	sbi_003G324400	65109839	65110908
		sbiChr03	sbi_003G324500	65120997	65121530
		sbiChr07	sbi_007G077001	8904278	8905555
		sbiChr07	sbi_007G077100	8908773	8909761
		sbiChr07	sbi_007G077200	8912961	8914779
		sbiChr07	sbi_007G077300	8920111	8924700
		sbiChr09	sbi_009G184300	53747518	53748885
		sbiChr09	sbi_009G184400	53771662	53772851
	Sesamum indicum	SInLG8	sin_1026398	13585207	13585989
		SInLG8	sin_1026397	13591076	13591879
		SInLG12	sin_1005299	4413751	4414203
		SInLG12	sin_1005300	4422370	4423172
	Sisymbrium irio	sir_scaffold249	sir_scaffold249_85sir	393466	394494
		sir_scaffold249	sir_scaffold249_92sir	426722	429240
		sir_scaffold587	sir_scaffold587_9sir	39870	40361
		sir_scaffold587	sir_scaffold587_10sir	47613	48404
	Setaria italica	sItscaffold_1	sit_1G217000	29615560	29616429
		sItscaffold_1	sit_1G217100	29627347	29628264
		sItscaffold_3	sit_3G191900	14534565	14535990
		sItscaffold_3	sit_3G192000	14570882	14572244
		sItscaffold_5	sit_5G348000	39144953	39146109
		sItscaffold_5	sit_5G348100	39159805	39161631
		sItscaffold_6	sit_6G023700	1704568	1705482
		sItscaffold_6	sit_6G023800	1708799	1709733
	Solanum lycopersicum	slych02	sly_02g077810.1sly	37240776	37241321
		slych02	sly_02g077840.1sly	37265510	37265974
		slych11	sly_11g045680.1sly	40372028	40373244
		slych11	sly_11g045690.1sly	40377869	40379123
	Solanum melongena	sme_00276.1	sme_00276.1_g00006.1	44734	46147
		sme_00276.1	sme_00276.1_g00007.1	49956	51580
		sme_01898.1	sme_01898.1_g00010.1	74186	75322
		sme_01898.1	sme_01898.1_g00011.1	79496	80410
	Schrenkiella parvula	SPaSp1	spa_c0001_00996	4076466	4077194
		SPaSp1	spa_c0001_01004	4108787	4109806
		SPaSp1	spa_c0001_02189	9172200	9172763
		SPaSp1	spa_c0001_02190	9176362	9176862
		SPaSp1	spa_c0001_02191	9180589	9181089
	Solanum pennellii	Spech02	spe_02g022680.1	46230801	46231786
		Spech02	spe_02g022700.1	46255156	46255932
		Spech10	spe_10g004890.1	3262762	3263794
		Spech10	spe_10g004900.1	3270922	3271896
	Solanum tuberosum	stuchr11	stu_00002185	18766243	18767449
		stuchr11	stu_00002191	18761715	18762305
		stuchr12	stu_00036107	39201583	39202128
		stuchr12	stu_00036752	39172220	39172534
		stuchr12	stu_00044919	39244017	39249172
	Theobroma cacao	tcascaffold_6	tca_029820	24476672	24477863
		tcascaffold_6	tca_029823	24487312	24489436
	Thellungiella salsuginea	tsach1-01	tsa_Ts1g11480	4537650	4538494
		tsach1-01	tsa_Ts1g11560	4572990	4574251
		tsach1-03	tsa_Ts1g24950	1652041	1652868
		tsach1-03	tsa_Ts1g24960	1655076	1655611
	Utricularia gibba	ugiScf00056	ugi_Scf00056.g5878ugi	26992	28554
		ugiScf00056	ugi_Scf00056.g5911ugi	107664	108336
		ugiScf00244	ugi_Scf00244.g13640ugi	53826	54456
		ugiScf00244	ugi_Scf00244.g13641ugi	55697	56090
	Vigna angularis	van2	van_02g07290.1	11639479	11640060
		van2	van_02g07290.10	11639574	11639672
		van3	van_03g06140.1	6212670	6214236
		van3	van_03g06180.1	6231887	6233626
	Vigna radiata	vraVr10	vra_10g10670	18302250	18303282
		vraVr10	vra_10g10680	18319127	18319636
	Xerophyta viscosa	Xvis03_scaffold33	Xvis03_212035	1713533	1719067
		Xvis03_scaffold33	Xvis03_212034	1710103	1713098
		Xvis03_scaffold102	Xvis03_221067	345129	345551
		Xvis03_scaffold102	Xvis03_221066	338843	339514
	Ziziphus jujuba	ZjujNC_029679.1	Zjuj107425089	21534705	21535771
		ZjujNC_029679.1	Zjuj107425282	21557487	21558639
		ZjujNC_029690.1	Zjuj107431749	2688508	2689521
		ZjujNC_029690.1	Zjuj107431750	2690913	2691926
		ZjujNC_029690.1	Zjuj107432496	7849088	7850215
		ZjujNC_029690.1	Zjuj107432572	7859902	7861066
	Zea mays	zma3	zma_GRMZM2G002119	188630301	188631150
		zma3	zma_GRMZM2G310368	188728319	188729366
		zma6	zma_GRMZM2G020016	156579550	156581365
		zma6	zma_GRMZM2G020150	156591969	156593826
		zma8	zma_GRMZM2G132185	171200009	171201130
		zma8	zma_GRMZM2G132223	171190647	171191502
	Zea mays -V4	ZmayNC_024461.2	Zmay103651111	191471624	191472897
		ZmayNC_024461.2	Zmay100283393	191579948	191580930
		ZmayNC_024464.2	Zmay103630552	160527053	160528419
		ZmayNC_024464.2	Zmay103630553	160539280	160540539
		ZmayNC_024466.2	Zmay103636576	176883525	176884022
		ZmayNC_024466.2	Zmay100282305	176892676	176893743
	Zostera marina	zomscaffold_223	zom_223g00250	180261	182092
		zomscaffold_223	zom_223g00500	292837	293805
		zomscaffold_79	zom_79g00140	254455	255628
		zomscaffold_79	zom_79g00170	260127	261266
IX	Aethionema arabicum	AArScaffold_245	aar_AA245G00006	30401	31333
		AArScaffold_245	aar_AA245G00010	61164	61940
		AArScaffold_57	aar_AA57G00021	84929	85891
		AArScaffold_57	aar_AA57G00022	88119	88799
	Actinidia chinensis	AChChr14	ach_Achn331561	8944863	8961934
		AChChr14	ach_Achn331571	8931108	8932130
		AChChr14	ach_Achn331581	8926189	8927058
		AChChr14	ach_Achn331661	8965550	8971035
		AChChr25	ach_Achn141501	11645846	11646532
		AChChr25	ach_Achn141871	11653723	11658729
		AChChr3	ach_Achn062471	10510429	10514054
		AChChr3	ach_Achn063061	10501030	10502326
		AChChr3	ach_Achn140391	2820583	2821254
		AChChr3	ach_Achn140591	2809629	2810483
		AChChr3	ach_Achn334481	16546399	16550060
		AChChr3	ach_Achn334501	16517637	16518305
		AChChr5	ach_Achn269421	14150055	14154979
		AChChr5	ach_Achn269431	14143793	14144335
		AChUnknow	ach_Achn033271	121492328	121493143
		AChUnknow	ach_Achn033321	121489446	121490030
	Ananas comosus	acoLG03	aco_012858	15238605	15239501
		acoLG03	aco_012860	15260268	15261215
		acoLG07	aco_010600	12637230	12637943
		acoLG07	aco_010602	12595714	12596130
		acoLG11	aco_005324	9109823	9110230
		acoLG11	aco_005327	9119487	9120263
	Arachis duranensis	aduAradu.A05	adu_Aradu.470B5	4610644	4611417
		aduAradu.A05	adu_Aradu.LD7BF	4635191	4636033
		aduAradu.A10	adu_Aradu.B90GQ	2292222	2292671
		aduAradu.A10	adu_Aradu.VS60N	2288973	2290490
	Amaranthus hypochondriacus	AhypScaffold_12	AhypAH018319	3428360	3429388
		AhypScaffold_12	AhypAH018320	3455978	3456571
		AhypScaffold_4	AhypAH007226	10464119	10464510
		AhypScaffold_4	AhypAH007227	10518498	10518896
	Arabidopsis lyrata	Alyrscaffold_3	AlyrAL3G37880	10614167	10614839
		Alyrscaffold_3	AlyrAL3G37890	10631074	10632026
		Alyrscaffold_7	AlyrAL7G37140	11436402	11437342
		Alyrscaffold_7	AlyrAL7G37150	11447217	11448281
		Alyrscaffold_8	AlyrAL8G10800	315318	318558
		Alyrscaffold_8	AlyrAL8G10810	327403	328310
		Alyrscaffold_8	AlyrAL8G25450	14377787	14378607
		Alyrscaffold_8	AlyrAL8G25460	14379350	14380357
		Alyrscaffold_8	AlyrAL8G25480	14399730	14400737
		Alyrscaffold_8	AlyrAL8G38320	20104747	20105609
		Alyrscaffold_8	AlyrAL8G38330	20106832	20107779
	Arabis alpina	apa5	Alp607250	28334653	28335489
		apa5	Alp607260	28342374	28343117
		apa8	Alp401140	46341362	46342051
		apa8	Alp401150	46339213	46339812
	Aegilops tauschii	ATaScaffold18705ata	ata_EMT24341	7141	7716
		ATaScaffold18705ata	ata_EMT24342	16751	17479
	Arabidopsis thaliana	aThChr3	ath_AT3G23230	8289647	8290066
		aThChr3	ath_AT3G23240	8295644	8296604
		aThChr4	ath_AT4G17490	9752824	9753867
		aThChr4	ath_AT4G17500	9759325	9760340
		aThChr5	ath_AT5G47220	19171862	19172823
		aThChr5	ath_AT5G47230	19179939	19181129
		aThChr5	ath_AT5G61590	24764438	24765324
		aThChr5	ath_AT5G61600	24766386	24767430
	Amborella trichopoda	Atrscaffold00021	atr_scaffold00021.142atr	3158355	3159146
		Atrscaffold00021	atr_scaffold00021.144atr	3188038	3188679
		Atrscaffold00009	atr_scaffold00009.85atr	2176788	2177216
		Atrscaffold00009	atr_scaffold00009.86atr	2189382	2189843
	Brachypodium distachyon	bdiBd3	bdi_Bradi3g12565	11263759	11264130
		bdiBd3	bdi_Bradi3g12566	11282995	11283879
		bdiBd3	bdi_Bradi3g12567	11289572	11290090
		bdiBd3	bdi_Bradi3g50490	51447699	51449103
		bdiBd3	bdi_Bradi3g50508	51461686	51463431
		bdiBd4	bdi_Bradi4g38932	43573466	43575007
		bdiBd4	bdi_Bradi4g38941	43586437	43587427
		bdiBd5	bdi_Bradi5g17480	20892778	20895770
		bdiBd5	bdi_Bradi5g17490	20905162	20906608
	Brassica napus	bnpchrA03	bnp_BnaA03g40370D	20181557	20182510
		bnpchrA03	bnp_BnaA03g40380D	20185100	20185975
		bnpchrA08	bnp_BnaA08g08300D	8171743	8172627
		bnpchrA08	bnp_BnaA08g08310D	8180219	8180761
		bnpchrC01	bnp_BnaC01g10080D	5933478	5934519
		bnpchrC01	bnp_BnaC01g10100D	5941210	5942070
		bnpchrC07	bnp_BnaC07g20040D	26798404	26799212
		bnpchrC07	bnp_BnaC07g20090D	26833039	26834118
		bnpchrC07	bnp_BnaC07g31340D	35472541	35473453
		bnpchrC07	bnp_BnaC07g31350D	35474251	35475179
		bnpchrC09	bnp_BnaC09g20090D	17164110	17164978
		bnpchrC09	bnp_BnaC09g20100D	17191504	17192394
		bnpchrCnn_random	bnp_BnaCnng05070D	4636472	4637530
		bnpchrCnn_random	bnp_BnaCnng05080D	4652143	4652910
		bnpchrA01	bnp_BnaA01g23970D	16436409	16436891
		bnpchrA01	bnp_BnaA01g23960D	16430394	16430810
		bnpchrA07	bnp_BnaA07g06750D	7061870	7062289
		bnpchrA07	bnp_BnaA07g06760D	7063699	7064115
		bnpchrC07	bnp_BnaC07g08360D	13284810	13285226
		bnpchrC07	bnp_BnaC07g08350D	13282933	13283349
	Brassica oleracea	bolC1	bol_Bo1g017580	6094553	6095353
		bolC1	bol_Bo1g017590	6104530	6105225
		bolC7	bol_Bo7g077390	29054714	29055382
		bolC7	bol_Bo7g077410	29077389	29078312
		bolC7	bol_Bo7g098850	38719029	38719625
		bolC7	bol_Bo7g098860	38720584	38721354
		bolC8	bol_Bo8g049450	15847884	15848756
		bolC8	bol_Bo8g049470	15863376	15864143
		bolC9	bol_Bo9g069400	20591889	20592611
		bolC9	bol_Bo9g069410	20615802	20616692
		bolC7	bol_Bo7g040810	15200554	15200970
		bolC7	bol_Bo7g040820	15202468	15202866
	Boechera stricta	BostScaffold14419	Bostr.14419s0016	74040	74756
		BostScaffold14419	Bostr.14419s0017	97577	98676
		BostScaffold15774	Bostr.15774s0261	2597855	2598538
		BostScaffold15774	Bostr.15774s0262	2599829	2600500
		BostScaffold26833	Bostr.26833s0076	438321	439380
		BostScaffold26833	Bostr.26833s0077	440615	441467
		BostScaffold30275	Bostr.30275s0206	1269720	1271026
		BostScaffold30275	Bostr.30275s0207	1288047	1288979
		BostScaffold19424	Bostr.19424s0320	2930931	2931609
		BostScaffold19424	Bostr.19424s0321	2934333	2934746
	Betula pendula	BpenContig1161	Bpen1260982683	144784	145212
		BpenContig1161	Bpen1260982686	169370	170371
		BpenContig1161	Bpen1260982689	178135	179130
		BpenContig1161	Bpen1260982692	188329	189324
		BpenContig1161	Bpen1260982695	202460	203455
		BpenContig1161	Bpen1260982698	219557	220581
		BpenContig1161	Bpen1260982701	231159	231996
		BpenContig1161	Bpen1260982704	248812	249609
		BpenContig1851	Bpen1261003794	23796	24524
		BpenContig1851	Bpen1261003797	39434	40679
		BpenContig1851	Bpen1261003800	44593	45472
		BpenContig312	Bpen1261022066	392873	393568
		BpenContig312	Bpen1261022069	397162	397785
		BpenContig343	Bpen1261024378	478070	479349
		BpenContig343	Bpen1261024381	485426	486226
		BpenContig50	Bpen1261037446	1269198	1269638
		BpenContig50	Bpen1261037449	1281217	1281909
		BpenContig764	Bpen1261052202	140898	141359
		BpenContig764	Bpen1261052205	162930	163975
	Brassica rapa	braA01	bra_A00880	4504442	4505589
		braA01	bra_A00881	4510162	4510887
		braA03	bra_C04274	22514354	22514959
		braA03	bra_C04275	22516061	22517077
		braA06	bra_F03559	27403715	27404836
		braA06	bra_F03560	27415842	27416751
		braA08	bra_H00929	11281248	11282093
		braA08	bra_H00930	11288409	11289330
		braA09	bra_I01983	14663838	14664575
		braA09	bra_I01985	14711638	14712762
		braA01	bra_A02664	22396275	22396691
		braA01	bra_A02665	22402152	22402634
		braA07	bra_G00520	6671280	6671923
		braA07	bra_G00521	6673167	6673583
	Beta vulgaris	bvuBvchr5.sca004	bvu_Bv5_104890_chgw	814876	816244
		bvuBvchr5.sca004	bvu_Bv5_104900_ghsa	913293	914449
		bvuBvchr8.sca001	bvu_Bv8_182210_zdgz	1743400	1744263
		bvuBvchr8.sca001	bvu_Bv8_182220_noqg	1749281	1749935
		bvuBvchr3.sca001	bvu_Bv3_049280_qgjt	1463429	1464123
		bvuBvchr3.sca001	bvu_Bv3_049290_kacx	1484797	1485674
	Capsicum annuum	CAnChr00	can_Capana00g002529	480067705	480068211
		CAnChr00	can_Capana00g002530	480100137	480100649
		CAnChr01	can_Capana01g003495	228004172	228004858
		CAnChr01	can_Capana01g003496	228018725	228019411
		CAnChr01	can_Capana01g003502	228184960	228186675
		CAnChr01	can_Capana01g003503	228199032	228199655
		CAnChr01	can_Capana01g003504	228205413	228205949
		CAnChr01	can_Capana01g003505	228210751	228211260
		CAnChr01	can_Capana01g003506	228222101	228222706
		CAnChr01	can_Capana01g003507	228230673	228231263
		CAnChr02	can_Capana02g001850	134566869	134567618
		CAnChr02	can_Capana02g001851	134571234	134571776
		CAnChr05	can_Capana05g001700	168137420	168137944
		CAnChr05	can_Capana05g001701	168274506	168275213
		CAnChr05	can_Capana05g001948	187792936	187793736
		CAnChr05	can_Capana05g001949	187889659	187890489
		CAnChr05	can_Capana05g001951	187945750	187946580
		CAnChr03	can_Capana03g004499	255656383	255656802
		CAnChr03	can_Capana03g004500	255681529	255681954
		CAnChr04	can_Capana04g002841	214958068	214958538
		CAnChr04	can_Capana04g002842	214963233	214963628
	Cicer arietinum	car_LG_1	car_02390.1	35389385	35389961
		car_LG_1	car_02391.1	35393944	35394726
		car_LG_3	car_07305.1	35504941	35505564
		car_LG_3	car_07306.1	35521601	35522443
		car_LG_6	car_18953.1	54129995	54130561
		car_LG_6	car_18954.1	54138896	54139450
	Capsella grandiflora	cgrScaffold3356	cgr_3356s0040	151936	153042
		cgrScaffold3356	cgr_3356s0041	158705	1596
		cgrScaffold3675	cgr_3675s0006	16529	17501
		cgrScaffold3675	cgr_3675s0007	25605	26455
		cgrScaffold3782	cgr_3782s0035	127861	129209
		cgrScaffold3782	cgr_3782s0036	129798	130858
		cgrScaffold542	cgr_0542s0054	203338	203937
		cgrScaffold542	cgr_0542s0055	205401	206150
		cgrScaffold8559	cgr_8559s0001	9987	10673
		cgrScaffold8559	cgr_8559s0002	16966	17403
	Nicotiana attenuata	chr01	Nattg00275	33200643	33201427
		chr01	Nattg00276	33186344	33187068
		chr05	Nattg14320	48468211	48469035
		chr05	Nattg14321	48462467	48463395
		chr08	Nattg27754	23414072	23415126
		chr08	Nattg27755
				23375954	23376968
		Nattscf03662	Nattg30641	66655	67310
		Nattscf03662	Nattg30642	76315	77069
	Citrullus lanatus	claChr10	cla_005613	2545101	2545940
		claChr10	cla_005614	2573534	2574547
		claChr1	cla_003618	5448059	5448784
		claChr1	cla_003619	5453255	5453761
		claChr1	cla_009661	31927628	31928146
		claChr1	cla_009662	31928502	31929176
		claChr5	cla_021069	124053	124535
		claChr5	cla_021070	127512	128123
		claChr7	cla_010712	29021457	29022104
		claChr7	cla_010713	29028921	29029505
		claChr9	cla_014831	6489617	6490063
		claChr9	cla_014832	6501832	6502524
		claChr5	cla_021526	3896574	3897026
		claChr5	cla_021527	3908354	3908779
	Cucumis melo	CMeCM3.5_scaffold00005	cme_3C005465	5317875	5318998
		CMeCM3.5_scaffold00005	cme_3C005466	5322941	5323737
		CMeCM3.5_scaffold00005	cme_3C005502	5525059	5525966
		CMeCM3.5_scaffold00006	cme_3C005940	92897	93307
		CMeCM3.5_scaffold00006	cme_3C005941	96227	96904
		CMeCM3.5_scaffold00007	cme_3C007241	1673499	1674332
		CMeCM3.5_scaffold00007	cme_3C007242	1674553	1675230
		CMeCM3.5_scaffold00021	cme_3C013916	1972183	1973274
		CMeCM3.5_scaffold00021	cme_3C013917	1993761	1994880
		CMeCM3.5_scaffold00006	cme_3C006431	3208334	3208786
		CMeCM3.5_scaffold00006	cme_3C006432	3218315	3218731
	Castanea mollissima	cmos00039	cmo_s00039_1.10_1	185019	185492
		cmos00039	cmo_s00039_2.3_1	190009	190803
		cmos00846	cmo_s00846_0.15_1	86196	86645
		cmos00846	cmo_s00846_0.16_1	87765	93893
		cmos01539	cmo_s01539_0.12_1	67313	67777
		cmos01539	cmo_s01539_0.13_1	73342	73797
		cmos01894	cmo_s01894_0.0_1	3285	4316
		cmos01894	cmo_s01894_0.2_1	32869	33765
		cmos11955	cmo_s11955_0.0_1	3645	4331
		cmos11955	cmo_s11955_0.3_1	13995	14906
	Coffea canephora	cocchr2	coc_02_g04730	3750768	3751724
		cocchr2	coc_02_g04740	3763890	3766066
		cocchr2	coc_02_g14240	12384795	12385766
		cocchr2	coc_02_g14250	12390168	12391034
		cocchr2	coc_02_g25060	22388409	22389032
		cocchr7	coc_07_g13100	9725990	9727022
		cocchr7	coc_07_g13110	9769238	9769904
		cocchr8	coc_08_g11910	27162420	27163274
		cocchr8	coc_08_g11920	27181697	27182938
	Carica papaya	cpasupercontig_101	cpa_101.15cpa	429861	430352
		cpasupercontig_101	cpa_101.16cpa	442144	442647
		cpasupercontig_44	cpa_44.71cpa	814486	815112
		cpasupercontig_44	cpa_44.74cpa	898503	898946
	Chenopodium quinoa	Cquisca_1817	CquiAUR62018879	3210189	3212369
		Cquisca_1817	CquiAUR62018880	3226355	3229322
		Cquisca_1829	CquiAUR62031116	939470	940124
		Cquisca_1829	CquiAUR62031117	941647	942450
		Cquisca_2947	CquiAUR62014911	4841979	4842452
		Cquisca_2947	CquiAUR62014912	4844501	4845307
		Cquisca_2933	CquiAUR62028234	1931412	1931807
		Cquisca_2933	CquiAUR62028235	1940209	1940685
	Capsella rubella	cruscaffold_7	cru_10005314	9066471	9067472
		cruscaffold_7	cru_10005497	9059377	9060551
		cruscaffold_8	cru_10027835	11048295	11048897
		cruscaffold_8	cru_10028209	11050340	11051089
	Cucumis sativus	csascaffold01028	csa_129320	302338	303606
		csascaffold01028	csa_129330	308026	308485
		csascaffold02229	csa_260030	6338942	6339638
		csascaffold02229	csa_260040	6342065	6342712
		csascaffold03080	csa_321150	983327	984527
		csascaffold03080	csa_321160	1002555	1003391
		csascaffold02229	csa_255320	3348204	3348605
		csascaffold02229	csa_255330	3357244	3357696
	Camelina sativa	CsatNC_025686.1	Csat104738991	25766113	25767119
		CsatNC_025686.1	Csat104739001	25769548	25770613
		CsatNC_025687.1	Csat104763930	2487708	2488676
		CsatNC_025687.1	Csat104763940	2489654	2490622
		CsatNC_025693.1	Csat104711303	18449212	18450150
		CsatNC_025693.1	Csat104711304	18451169	18452131
		CsatNC_025694.1	Csat104718589	12006441	12007480
		CsatNC_025694.1	Csat104718590	12016684	12017741
		CsatNC_025695.1	Csat104723343	14494320	14495399
		CsatNC_025695.1	Csat104723344	14507561	14508603
		CsatNC_025695.1	Csat104724641	29767971	29769042
		CsatNC_025695.1	Csat104724642	29781713	29782668
		CsatNC_025696.1	Csat104731817	15421262	15422344
		CsatNC_025696.1	Csat104731818	15436970	15437998
		CsatNC_025702.1	Csat104760164	584693	585810
		CsatNC_025702.1	Csat104760165	596425	597384
		CsatNC_025702.1	Csat104761117	11283096	11284214
		CsatNC_025702.1	Csat104761118	11281062	11282892
		CsatNC_025702.1	Csat104762273	17699406	17700452
		CsatNC_025702.1	Csat104762275	17701350	17702452
		CsatNC_025704.1	Csat104772011	29553821	29554812
		CsatNC_025704.1	Csat104772012	29572733	29573769
		CsatNC_025685.1	Csat104706908	11694406	11694804
		CsatNC_025685.1	Csat104788177	11696299	11696996
		CsatNC_025699.1	Csat104748469	14923479	14923883
		CsatNC_025699.1	Csat104746809	14925990	14926667
		CsatNC_025701.1	Csat104754569	1616565	1617031
		CsatNC_025701.1	Csat104754571	1620936	1621402
		CsatNC_025703.1	Csat104766229	13309212	13309613
		CsatNC_025703.1	Csat104766230	13311127	13311800
		CsatNC_025703.1	Csat104766231	13312271	13312944
	Citrus sinensis	CSisca00001	csi_1g026607	500605	501315
		CSisca00001	csi_1g032263	514446	515186
		CSisca00001	csi_1g039729	507542	508576
		CSisca00001	csi_1g044584	576459	577223
		CSisca00001	csi_1g047100	536280	536981
		CSisca00007	csi_1g031071	394335	395228
		CSisca00007	csi_1g037347	400367	401254
	Daucus carota	dcaDCARv2_Chr2	dca_006583	26893898	26894377
		dcaDCARv2_Chr2	dca_006584	26896986	26897741
		dcaDCARv2_Chr2	dca_008342	41398857	41399501
		dcaDCARv2_Chr2	dca_008343	41405865	41406539
		dcaDCARv2_Chr3	dca_008891	2297994	2304463
		dcaDCARv2_Chr3	dca_008892	2310796	2311356
		dcaDCARv2_Chr4	dca_014151	24370265	24370933
		dcaDCARv2_Chr4	dca_014152	24361445	24362095
		dcaDCARv2_Chr4	dca_014630	20328338	20328985
		dcaDCARv2_Chr4	dca_014631	20318692	20319576
		dcaDCARv2_Chr4	dca_014633	20300282	20301022
		dcaDCARv2_Chr4	dca_015840	6456201	6456836
		dcaDCARv2_Chr4	dca_015841	6416894	6417487
		dcaDCARv2_Chr4	dca_015846	6349792	6350352
		dcaDCARv2_Chr4	dca_015847	6345024	6345569
		dcaDCARv2_Chr4	dca_015850	6317335	6318000
		dcaDCARv2_Chr4	dca_015853	6302187	6302717
		dcaDCARv2_Chr7	dca_025067	22618096	22618566
		dcaDCARv2_Chr7	dca_025068	22629911	22630510
		dcaDCARv2_Chr8	dca_028029	16133097	16133960
		dcaDCARv2_Chr8	dca_028030	16130848	16131312
		dcaDCARv2_Chr9	dca_029462	6865437	6866093
		dcaDCARv2_Chr9	dca_029463	6874904	6875509
		dcaDCARv2_Chr9	dca_029465	6889700	6890305
		dcaDCARv2_Chr9	dca_029745	12949939	12950325
		dcaDCARv2_Chr9	dca_029746	12966288	12966842
		dcaDCARv2_Chr3	dca_012541	48133262	48133651
		dcaDCARv2_Chr3	dca_012542	48140880	48141416
	Dendrobium catenatum	DcatNW_018277062.1	Dcat110100557	410070	411086
		DcatNW_018277062.1	Dcat110100558	420606	421750
		DcatNW_018290627.1	Dcat110106428	176671	177622
		DcatNW_018290627.1	Dcat110106429	166714	167643
		DcatNW_018294883.1	Dcat110107770	457220	458233
		DcatNW_018294883.1	Dcat110107803	485357	486424
		DcatNW_018323596.1	Dcat110093822	336677	337824
		DcatNW_018323596.1	Dcat110093837	328431	330313
		DcatNW_018323596.1	Dcat110093843	281196	282881
	Eucalyptus grandis	egrChr05	egr_E00377	3561849	3563144
		egrChr05	egr_E00378	3567320	3568538
		egrChr05	egr_E01554	18833854	18834402
		egrChr05	egr_E01561	18716839	18717794
		egrChr05	egr_E01571	18538307	18538903
		egrChr05	egr_E02651	51094568	51095752
		egrChr05	egr_E02652	51080512	51081306
		egrChr05	egr_E03167	52267926	52268720
		egrChr05	egr_E03168	52282827	52283423
		egrChr07	egr_G00386	6475696	6476681
		egrChr07	egr_G00388	6488488	6489329
		egrChr07	egr_G00390	6493966	6495238
		egrChr07	egr_G00391	6516195	6516905
		egrChr07	egr_G00392	6525347	6526177
		egrChr07	egr_G00393	6538492	6539315
		egrChr07	egr_G00394	6546832	6548286
		egrChr07	egr_G00396	6574809	6575351
		egrChr07	egr_G00397	6581437	6582150
		egrChr11	egr_K00126	803303	804257
		egrChr11	egr_K00128	808326	809893
		egrChr02	egr_B01537	23215260	23215706
		egrChr02	egr_B01541	23178138	23179042
		egrChr08	egr_H00170	5486572	5489195
		egrChr08	egr_H00172	5490440	5490907
		egrChr08	egr_H00177	5537094	5539362
		egrChr08	egr_H03090	43941344	43941781
		egrChr08	egr_H03091	43984861	43985338
		EGuEG5_Chr16	egu_sc00017_587	1843928	1844452
		EGuEG5_Chr16	egu_sc00017_589	1832131	1832697
		EGuEG5_Chr1	egu_sc00065_42	17996614	17997432
		EGuEG5_Chr1	egu_sc00065_49	17965329	17971877
		EGuEG5_Chr4	egu_sc00023_383	45966516	45967367
		EGuEG5_Chr4	egu_sc00023_392	46062161	46063111
		EGuEG5_Chr6	egu_sc00254_55	34510977	34511753
		EGuEG5_Chr6	egu_sc00254_57	34517743	34518282
	Fragaria vesca	fveLG5	fve_10841	12999107	12999997
		fveLG5	fve_10845	13028160	13029206
		fveLG7	fve_04911	10938429	10939142
		fveLG7	fve_04913	10943882	10944592
		fveLG7	fve_04916	10961118	10961759
		fveLG7	fve_04917	10968894	10969685
		fveLG7	fve_21165	18673722	18674549
		fveLG7	fve_21166	18684356	18685228
		fveLG7	fve_21167	18688545	18689192
		fveLG2	fve_08071	12790775	12791745
		fveLG2	fve_08072	12793313	12793978
		fveLG2	fve_08073	12794303	12794707
		fveLG2	fve_08074	12796250	12796699
		fveLG2	fve_08075	12803840	12804298
		fveLG4	fve_11440	2973301	2973714
		fveLG4	fve_11441	2983048	2983521
	Glycine max	gmaChr01	gma_01G206600	53876805	53878322
		gmaChr01	gma_01G206700	53889330	53890177
		gmaChr03	gma_03G111700	31704856	31705918
		gmaChr03	gma_03G112000	31768323	31769283
		gmaChr03	gma_03G112100	31840071	31841245
		gmaChr03	gma_03G112600	31928067	31928559
		gmaChr03	gma_03G112700	31930425	31931607
		gmaChr03	gma_03G112800	31934532	31935219
		gmaChr03	gma_03G162500	37722449	37723448
		gmaChr03	gma_03G162700	37753261	37754259
		gmaChr05	gma_05G063500	6132703	6134032
		gmaChr05	gma_05G063600	6176576	6178197
		gmaChr07	gma_07G113800	11840158	11840655
		gmaChr07	gma_07G114000	11848128	11849600
		gmaChr07	gma_07G114300	11952199	11952921
		gmaChr09	gma_09G052800	4645444	4645917
		gmaChr09	gma_09G052900	4652312	4653046
		gmaChr09	gma_09G053000	4669890	4670303
		gmaChr10	gma_10G036300	3167324	3167845
		gmaChr10	gma_10G036700	3219874	3221302
		gmaChr10	gma_10G118900	30333348	30335201
		gmaChr10	gma_10G119100	30358446	30360423
		gmaChr11	gma_11G036400	2620193	2621187
		gmaChr11	gma_11G036500	2629636	2631289
		gmaChr13	gma_13G122600	23544281	23545004
		gmaChr13	gma_13G122700	23557035	23557697
		gmaChr13	gma_13G122800	23571134	23571739
		gmaChr13	gma_13G122900	23603012	23603548
		gmaChr13	gma_13G123100	23636382	23637784
		gmaChr13	gma_13G233800	34455747	34456880
		gmaChr13	gma_13G233900	34459840	34460726
		gmaChr15	gma_15G079100	6085551	6086993
		gmaChr15	gma_15G079200	6090030	6091113
		gmaChr15	gma_15G159100	13416437	13416835
		gmaChr15	gma_15G159200	13424632	13425193
		gmaChr17	gma_17G145300	11923829	11924939
		gmaChr17	gma_17G145400	11938094	11939477
		gmaChr18	gma_18G252200	53899264	53899758
		gmaChr18	gma_18G252300	53905062	53905983
		gmaChr18	gma_18G252400	53909806	53910814
		gmaChr19	gma_19G163800	42456513	42457650
		gmaChr19	gma_19G163900	42463385	42465364
		gmaChr19	gma_19G164100	42496453	42497543
		gmaChr20	gma_20G070000	24881105	24882958
		gmaChr20	gma_20G070100	24897324	24898925
		gmaChr03	gma_03G162400	37717615	37718240
		gmaChr03	gma_03G162600	37741257	37742023
		gmaChr10	gma_10G036200	3159758	3160171
		gmaChr10	gma_10G036600	3209898	3210802
		gmaChr10	gma_10G186900	42008631	42009756
		gmaChr10	gma_10G187000	42017270	42017713
		gmaChr13	gma_13G122500	23533822	23534873
		gmaChr13	gma_13G123000	23623266	23624097
		gmaChr20	gma_20G203500	44033567	44034010
		gmaChr20	gma_20G203600	44044110	44044514
	Gossypium raimondii	graChr01	gra_001G051100	4843805	4844976
		graChr01	gra_001G051200	4847942	4849309
		graChr01	gra_001G051300	4866631	4867676
		graChr01	gra_001G252600	52397098	52397769
		graChr01	gra_001G252900	52412175	52412579
		graChr01	gra_001G253000	52421672	52422580
		graChr01	gra_001G253100	52434410	52435370
		graChr04	gra_004G057000	5462025	5462681
		graChr04	gra_004G057100	5467312	5467728
		graChr04	gra_004G070500	7556593	7557514
		graChr04	gra_004G070600	7596733	7597425
		graChr04	gra_004G070700	7602784	7603796
		graChr04	gra_004G070800	7611487	7612349
		graChr04	gra_004G195000	51412899	51414005
		graChr04	gra_004G195100	51433234	51434231
		graChr04	gra_004G195200	51463658	51464485
		graChr04	gra_004G195300	51500690	51502087
		graChr07	gra_007G046000	3210482	3211248
		graChr07	gra_007G046100	3214574	3215590
		graChr07	gra_007G086000	6165025	6165764
		graChr07	gra_007G086100	6168838	6169536
		graChr07	gra_007G280800	48086179	48086943
		graChr07	gra_007G280900	48090551	48091231
		graChr07	gra_007G281000	48146870	48147861
		graChr08	gra_008G108400	33852258	33853096
		graChr08	gra_008G108500	33858188	33859096
		graChr08	gra_008G108600	33862466	33863116
		graChr08	gra_008G213900	50080494	50081836
		graChr08	gra_008G214000	50108304	50109762
		graChr08	gra_008G232500	51869779	51870546
		graChr08	gra_008G232600	51883194	51884251
		graChr08	gra_008G232700	51889077	51890426
		graChr09	gra_009G165400	12704762	12705556
		graChr09	gra_009G165500	12707018	12707605
		graChr10	gra_010G156500	43659431	43660234
		graChr10	gra_010G156600	43736254	43737001
		graChr13	gra_013G186700	48636068	48636703
		graChr13	gra_013G186800	48675526	48676703
		graChr01	gra_001G176600	26295572	26296027
		graChr01	gra_001G176700	26296394	26301175
		graChr01	gra_001G252400	52390959	52391381
		graChr01	gra_001G252700	52400062	52400469
		graChr06	gra_006G249800	49406201	49406605
		graChr06	gra_006G249900	49408950	49409357
		graChr06	gra_006G250000	49411161	49411559
	Cleome gynandra	gyscaffold10.1	cgy_00824	161456	162394
		gyscaffold10.1	cgy_00825	170054	170869
		gyscaffold423.1	cgy_06157	373866	374687
		gyscaffold423.1	cgy_06159	378029	378877
		gyscaffold68.1	cgy_07090	627584	628273
		gyscaffold68.1	cgy_07093	657668	658072
	Helianthus annuus	helHa14	hel_Ha14_00019653	189802257	189802982
		helHa14	hel_Ha14_00019654	189833242	189833925
		helHa7	hel_Ha7_00046889	78506895	78507584
		helHa7	hel_Ha7_00046893	78621703	78622392
	Humulus lupulus	hlusca24485	hlu_G013693	12026	12574
		hlusca24485	hlu_G013694	9026	9574
		hlusca2873	hlu_G019200	49161	49667
		hlusca2873	hlu_G019201	85316	85729
		hlusca39998	hlu_G008359	17327	17875
		hlusca39998	hlu_G008360	4303	6178
	Ipomoea nil	InilNW_017616616.1	Inil109182985	2820536	2821347
		InilNW_017616616.1	Inil109182996	2822608	2823515
		InilNW_017616846.1	Inil109172488	1461195	1461866
		InilNW_017616846.1	Inil109172752	1472363	1473635
		InilNW_017617454.1	Inil109180258	3654472	3654999
		InilNW_017617454.1	Inil109180259	3664062	3664499
		InilNW_017617454.1	Inil109180506	3595142	3596105
		InilNW_017617454.1	Inil109180507	3563414	3564351
		InilNW_017617454.1	Inil109180508	3581709	3582238
		InilNW_017617745.1	Inil109185214	758380	774344
		InilNW_017617745.1	Inil109185216	793572	794503
		InilNW_017617745.1	Inil109185303	699585	700528
		InilNW_017617835.1	Inil109186519	5893606	5894742
		InilNW_017617835.1	Inil109186932	5868062	5869130
		InilNW_017617835.1	Inil109186934	5848310	5849335
		InilNW_017618360.1	Inil109194111	2874126	2875278
		InilNW_017618360.1	Inil109194112	2880643	2881714
		InilNW_017618908.1	Inil109152710	894494	895583
		InilNW_017618908.1	Inil109152863	904861	905516
		InilNW_017619132.1	Inil109155633	631639	632310
		InilNW_017619132.1	Inil109155634	637019	637612
		InilNW_017619132.1	Inil109155772	649355	650327
		InilNW_017619132.1	Inil109155792	645673	646613
		InilNW_017619132.1	Inil109155811	641566	642541
		InilNW_017619254.1	Inil109158695	964403	965259
		InilNW_017619254.1	Inil109158850	965552	966362
		InilNW_017616730.1	Inil109158789	1506984	1507463
		InilNW_017616730.1	Inil109158798	1512656	1513048
		InilNW_017616730.1	Inil109161310	1515844	1516267
		InilNW_017617116.1	Inil109175528	7061097	7064449
		InilNW_017617116.1	Inil109175529	7062456	7063206
		InilNW_017617789.1	Inil109185805	194694	195440
		InilNW_017617789.1	Inil109185804	210845	211765
	Jatropha curcas	jcu_4S01276	jcu_4S01276.100jcu	30234	30998
		jcu_4S01276	jcu_4S01276.110jcu	35653	36477
		jcu_4S01276	jcu_4S01276.120jcu	38592	39263
		jcu_4S03023	jcu_4S03023.30jcu	9960	10379
		jcu_4S03023	jcu_4S03023.40jcu	12418	12879
		jcu_4S03023	jcu_4S03023.50jcu	22492	23151
		jcu_4S05283	jcu_4S05283.30jcu	7938	8378
		jcu_4S05283	jcu_4S05283.40jcu	9432	9887
		jcu_4S05283	jcu_4S05283.50jcu	18317	18859
		jcu_4S05308	jcu_4S05308.30jcu	7350	8171
		jcu_4S05308	jcu_4S05308.40jcu	10000	10536
		jcu_4S17456	jcu_4S17456.20jcu	2469	3167
		jcu_4S17456	jcu_4S17456.30jcu	7906	8721
	Leavenworthia alabamica	lal_scaffold1192	lal_scaffold1192_3lal	10079	10492
		lal_scaffold1192	lal_scaffold1192_4lal	15515	15943
		lal_scaffold2380	lal_scaffold2380_52lal	206282	207744
		lal_scaffold2380	lal_scaffold2380_53lal	208236	208946
		lal_scaffold3199	lal_scaffold3199_22lal	84780	85741
		lal_scaffold3199	lal_scaffold3199_23lal	86849	88403
		lal_scaffold923	lal_scaffold923_1lal	2097	2972
		lal_scaffold923	lal_scaffold923_2lal	8210	9064
	Lupinus angustifolius	LangNC_032020.1	Lang109361804	1199823	1202403
		LangNC_032020.1	Lang109362017	1189012	1189810
		LangNC_032024.1	Lang109329496	1280116	1293289
		LangNC_032024.1	Lang109329599	1295337	1296146
		LangNC_032026.1	Lang109332297	7337990	7339091
		LangNC_032026.1	Lang109333460	7392385	7393539
	Lactuca sativa	lg_2	Lsat2_107780	184569671	184570582
		lg_2	Lsat2_107800	184577772	184578329
		lg_2	Lsat2_107840	184604858	184605163
		lg_4	Lsat4_51260	75896083	75896940
		lg_4	Lsat4_51301	75922510	75923366
		lg_6	Lsat6_92840	155096407	155097265
		lg_6	Lsat6_92860	155130602	155131440
		lg_6	Lsat6_92900	155206713	155209515
		lg_6	Lsat6_92940	155300930	155303815
		lg_3	Lsat3_127281	218785126	218785848
		lg_3	Lsat3_127321	218764193	218765183
		lg_9	Lsat9_50660	57619527	57620654
		lg_9	Lsat9_50700	57705527	57706641
	Lotus japonicus	ljachr0	lja_0g3v0317699.1lja	165993283	165994761
		ljachr0	lja_0g3v0317709.1lja	165993615	165994840
		ljachr2	lja_2g3v1989190.1lja	29788974	29790907
		ljachr2	lja_2g3v1989210.1lja	29802474	29804053
		ljachr3	lja_3g3v0538480.1lja	6088408	6089506
		ljachr3	lja_3g3v0548550.1lja	6099971	6101200
		ljachr5	lja_5g3v1062530.1lja	17284444	17285398
		ljachr5	lja_5g3v1072600.1lja	17333764	17334579
		ljachr6	lja_6g3v2006220.1lja	23424440	23425537
		ljachr6	lja_6g3v2006230.1lja	23426398	23427771
	Lemna minor	lminor_contig6675	lmi_017886	9203	9799
		lminor_contig6675	lmi_017887	10862	15587
	leersia perrieri	lpe_2	lpe_02G21460.1lpe	18686088	18686987
		lpe_2	lpe_02G21480.1lpe	18700238	18701212
		lpe_9	lpe_09G16370.1lpe	15448954	15449343
		lpe_9	lpe_09G16380.1lpe	15469973	15470638
	Linum usitatissimum	lusscaffold109	lus_10005281	119299	120054
		lusscaffold109	lus_10005285	135701	136141
		lusscaffold140	lus_10032498	434789	435424
		lusscaffold140	lus_10032499	449895	450677
		lusscaffold2593	lus_10004368	67897	68793
		lusscaffold2593	lus_10004369	78710	79642
		lusscaffold25	lus_10042995	529981	530604
		lusscaffold25	lus_10042996	537492	538274
		lusscaffold360	lus_10029314	642110	642739
		lusscaffold360	lus_10029318	653800	654405
		lusscaffold360	lus_10029319	655381	655884
		lusscaffold360	lus_10029331	711580	712266
		lusscaffold360	lus_10029333	716404	717006
		lusscaffold360	lus_10029334	718797	719384
		lusscaffold820	lus_10013958	240544	241308
		lusscaffold820	lus_10013959	241942	242307
		lusscaffold86	lus_10040165	508487	509416
		lusscaffold86	lus_10040167	530517	531452
		lusscaffold947	lus_10016209	220683	221303
		lusscaffold947	lus_10016210	223640	224251
		lusscaffold947	lus_10016211	226065	226718
		lusscaffold947	lus_10016212	228920	229606
		lusscaffold947	lus_10016223	292601	293116
		lusscaffold947	lus_10016224	295269	295895
		lusscaffold947	lus_10016225	297280	297909
		lusscaffold947	lus_10016227	304728	305348
		lusscaffold610	lus_10011830	430971	431411
		lusscaffold610	lus_10011831	437116	437517
	Musa acuminata	macchr04	mac_04_12040.1mac	8611574	8612312
		macchr04	mac_04_12050.1mac	8621558	8622538
		macchr04	mac_04_21160.1mac	23744032	23745018
		macchr04	mac_04_21170.1mac	23749430	23750463
		macchr05	mac_05_12300.1mac	8914793	8915563
		macchr05	mac_05_12310.1mac	8916677	8917769
		macchrUn_random	mac_00_00090.1mac	113641	114493
		macchrUn_random	mac_00_00100.1mac	114621	115407
	Malus domestica	mdochr10	mdo_0000430682	27837321	27838717
		mdochr10	mdo_0000689946	27814192	27814806
		mdochr13	mdo_0000127134	25738083	25737322
		mdochr13	mdo_0000167207	25750454	25749765
		mdochr15	mdo_0000665685	17091964	17092794
		mdochr15	mdo_0000787281	17094036	17093206
		mdochr1	mdo_0000226115	23010656	23009652
		mdochr1	mdo_0000745608	23000345	23001313
		mdochr1	mdo_0000842644	22968516	22967815
		mdochr3	mdo_0000155543	8952544	8952963
		mdochr3	mdo_0000830129	8940142	8940612
		mdochr4	mdo_0000122665	13884782	13885378
		mdochr4	mdo_0000135205	13788277	13787681
		mdochr4	mdo_0000178398	13951803	13951141
		mdochr5	mdo_0000180950	4862217	4861426
		mdochr5	mdo_0000805422	4859770	4860342
		mdochr7	mdo_0000517257	22039364	22040374
		mdochr7	mdo_0000517262	22065454	22066155
		mdochr7	mdo_0000799290	22060527	22061471
		mdochr0	mdo_0000312701	8437484	8438211
		mdochr0	mdo_0000880063	8445690	8445256
		mdochr0	mdo_0000789227	8449676	8450110
		mdochr10	mdo_0000187369	18762485	18763140
		mdochr10	mdo_0000286915	18768756	18763605
	Manihot esculenta	meschr01	mes_01G085100	21048514	21049296
		meschr01	mes_01G085200	21056065	21057012
		meschr01	mes_01G085400	21071495	21072839
		meschr02	mes_02G042400	3285215	3286514
		meschr02	mes_02G042500	3289444	3290654
		meschr05	mes_05G054200	4058094	4058762
		meschr05	mes_05G054300	4060812	4061480
		meschr05	mes_05G054400	4076246	4076938
		meschr06	mes_06G131100	23790096	23791235
		meschr06	mes_06G131200	23798072	23799340
		meschr06	mes_06G131300	23799944	23801303
		meschr14	mes_14G038900	3091739	3092847
		meschr14	mes_14G039000	3095688	3096551
		meschr17	mes_17G051600	18891913	18892805
		meschr17	mes_17G051700	18894209	18895386
		meschr03	mes_03G165200	25805153	25805605
		meschr03	mes_03G165300	25808013	25808607
		meschr13	mes_13G033000	3062417	3063018
		meschr13	mes_13G033100	3063532	3063972
		meschr15	mes_15G039500	2972887	2973285
		meschr15	mes_15G039600	2977229	2977717
	Mimulus guttatus	mguscaffold_11	mgu_K00939	11501596	11502270
		mguscaffold_11	mgu_K00940	11520388	11520930
		mguscaffold_11	mgu_K00941	11535801	11536262
		mguscaffold_11	mgu_K00942	11562479	11563015
		mguscaffold_13	mgu_M01083	16828830	16829408
		mguscaffold_13	mgu_M01084	16829807	16830372
		mguscaffold_1	mgu_A01160	11496583	11497397
		mguscaffold_1	mgu_A01161	11512470	11513356
		mguscaffold_6	mgu_F00526	2469393	2470343
		mguscaffold_6	mgu_F00527	2474191	2475562
		mguscaffold_6	mgu_F00528	2478912	2480094
		mguscaffold_72	mgu_O00367	11503	12673
		mguscaffold_72	mgu_O00368	25738	27060
		mguscaffold_72	mgu_O00369	32389	33406
		mguscaffold_4	mgu_D00418	1952111	1952590
		mguscaffold_4	mgu_D00419	1957133	1957630
	Morus notabilis	MnotNW_010357868.1	Mnot21404686	583179	583706
		MnotNW_010357868.1	Mnot21404687	586656	587438
		MnotNW_010357868.1	Mnot21404689	597102	597866
		MnotNW_010357868.1	Mnot21404690	606694	607281
		MnotNW_010364361.1	Mnot21406765	28056	29105
		MnotNW_010364361.1	Mnot21406767	51462	52331
		MnotNW_010367845.1	Mnot21393114	224225	224902
		MnotNW_010367845.1	Mnot21393115	228418	229200
		MnotNW_010367845.1	Mnot21393116	232108	232977
		MnotNW_010367867.1	Mnot21385259	8834	13133
		MnotNW_010367867.1	Mnot21385260	17938	18540
		MnotNW_010359797.1	Mnot21396016	220670	221107
		MnotNW_010359797.1	Mnot21396018	288345	288875
		MnotNW_010367845.1	Mnot21393112	198424	198831
		MnotNW_010367845.1	Mnot21393113	209340	209822
	Medicago truncatula	mtrchr1	mtr_1g040430	18652395	18653640
		mtrchr1	mtr_1g048610	18708193	18709593
		mtrchr1	mtr_1g069940	30623384	30624421
		mtrchr1	mtr_1g069945	30628970	30630008
		mtrchr1	mtr_1g069985	30656382	30657099
		mtrchr1	mtr_1g070000	30671540	30672306
		mtrchr1	mtr_1g070020	30697687	30699131
		mtrchr1	mtr_1g070035	30710195	30710860
		mtrchr1	mtr_1g074270	32998327	32998680
		mtrchr1	mtr_1g074370	33042222	33043578
		mtrchr2	mtr_2g015040	4417521	4418524
		mtrchr2	mtr_2g015050	4419705	4420718
		mtrchr4	mtr_4g054360	19719627	19720433
		mtrchr4	mtr_4g054740	19840241	19840960
		mtrchr4	mtr_4g054860	19892512	19893345
		mtrchr4	mtr_4g100380	41378394	41379900
		mtrchr4	mtr_4g100420	41398779	41400388
		mtrchr4	mtr_4g100450	41405946	41407325
		mtrchr7	mtr_7g081795	31407491	31408227
		mtrchr7	mtr_7g081805	31410601	31411585
		mtrchr7	mtr_7g081815	31414463	31416061
		mtrchr7	mtr_7g096780	38830298	38831126
		mtrchr7	mtr_7g096830	38861848	38863120
		mtrchr8	mtr_8g006815	1002309	1003182
		mtrchr8	mtr_8g006825	1008269	1008898
		mtrchr8	mtr_8g006840	1016799	1017429
		mtrchr1	mtr_1g069960	30641535	30642361
		mtrchr1	mtr_1g070015	30689441	30690112
		mtrchr1	mtr_1g070070	30735948	30736700
		mtrchr1	mtr_1g074230	32986163	32986625
		mtrchr1	mtr_1g074250	32992934	32993329
		mtrchr1	mtr_1g074280	33002942	33003304
		mtrchr1	mtr_1g074290	33011049	33012641
		mtrchr7	mtr_7g096700	38809591	38810090
		mtrchr7	mtr_7g096750	38822540	38823486
		mtrchr7	mtr_7g096810	38839796	38840343
	Nicotiana benthamiana	nbe_Scf00000912	nbe_NbS00000912g0001	26616	27359
		nbe_Scf00000912	nbe_NbS00000912g0002	57608	58312
		nbe_Scf00002346	nbe_NbS00002346g0001	27340	27849
		nbe_Scf00002346	nbe_NbS00002346g0002	59133	59705
		nbe_Scf00017488	nbe_NbS00017488g0007	72804	73702
		nbe_Scf00017488	nbe_NbS00017488g0108	116625	117450
		nbe_Scf00025008	nbe_NbS00025008g0001	42858	43667
		nbe_Scf00025008	nbe_NbS00025008g0007	47422	59447
		nbe_Scf00027452	nbe_NbS00027452g0003	54584	55138
		nbe_Scf00027452	nbe_NbS00027452g0004	58373	59179
		nbe_Scf00035066	nbe_NbS00035066g0004	54867	55358
		nbe_Scf00035066	nbe_NbS00035066g0007	58202	67899
		nbe_Scf00035797	nbe_NbS00035797g0001	69256	69993
		nbe_Scf00035797	nbe_NbS00035797g0002	92855	93559
	Nelumbo nucifera	nnumegascaffold_1	nnu_11246	88495267	88495896
		nnumegascaffold_1	nnu_11255	88545112	88546295
		nnumegascaffold_2	nnu_14387	21910237	21911295
		nnumegascaffold_2	nnu_14389	21880624	21881553
		nnumegascaffold_8	nnu_06368	29919382	29920395
		nnumegascaffold_8	nnu_06371	29988035	29988949
		nnumegascaffold_1	nnu_03447	227291059	227291466
		nnumegascaffold_1	nnu_03448	227342687	227343037
		nnumegascaffold_1	nnu_03449	227297918	227298385
		nnumegascaffold_1	nnu_03453	227397078	227397542
		nnumegascaffold_1	nnu_10422	62985420	62985851
		nnumegascaffold_1	nnu_10423	62996176	62996571
	Nicotiana sylvestris	NsylNW_009388281.1	Nsyl104230738	39889	40866
		NsylNW_009388281.1	Nsyl104230739	56052	56938
		NsylNW_009522782.1	Nsyl104249595	32861	33631
		NsylNW_009522782.1	Nsyl104249596	68091	69233
		NsylNW_009522782.1	Nsyl104249597	64150	65284
		NsylNW_009523549.1	Nsyl104250048	9401	10272
		NsylNW_009523549.1	Nsyl104250049	44733	47015
		NsylNW_009558753.1	Nsyl104222361	9075	9908
		NsylNW_009558753.1	Nsyl104222362	91773	93065
		NsylNW_009558753.1	Nsyl104222363	143094	144114
		NsylNW_009576125.1	Nsyl104225993	17151	18046
		NsylNW_009576125.1	Nsyl104225994	20406	21637
		NsylNW_009576153.1	Nsyl104225996	16309	17622
		NsylNW_009581508.1	Nsyl104226966	24554	25852
		NsylNW_009581508.1	Nsyl104226967	121333	122903
	Nicotiana tomentosiformis	NtomNW_008892346.1	Ntom104103274	23983	25109
		NtomNW_008892346.1	Ntom104103275	57016	58206
		NtomNW_008893213.1	Ntom104103386	273430	274594
		NtomNW_008893213.1	Ntom104103388	350204	351426
		NtomNW_008896383.1	Ntom104105249	440	1618
		NtomNW_008896383.1	Ntom104105250	62929	63914
		NtomNW_008911104.1	Ntom104116678	6788	7491
		NtomNW_008911104.1	Ntom104116679	103226	104069
		NtomNW_008936644.1	Ntom104090137	14699	15574
		NtomNW_008936644.1	Ntom104090139	17359	18120
	Oryza glaberrima	ogl2	ogl_02G0226500	21331557	21332468
		ogl2	ogl_02G0226700	21352939	21353973
		ogl4	ogl_04G0177100	19379332	19380288
		ogl4	ogl_04G0177200	19404525	19405481
		ogl4	ogl_04G0177300	19412829	19413821
		ogl7	ogl_07G0097000	10471572	10472237
		ogl7	ogl_07G0097100	10489786	10490505
	Oryza rufipogon	oru2	oru_ORUFI02G27830.1oru	24718740	24719651
		oru2	oru_ORUFI02G27860.1oru	24749181	24750215
		oru4	oru_ORUFI04G22230.1oru	23049280	23050236
		oru4	oru_ORUFI04G22240.1oru	23077188	23078144
		oru4	oru_ORUFI04G22260.1oru	23087189	23088175
		oru7	oru_ORUFI07G11580.1oru	11242591	11243262
		oru7	oru_ORUFI07G11590.1oru	11260976	11261695
		oru9	oru_ORUFI09G22030.1oru	20366112	20366507
		oru9	oru_ORUFI09G22040.1oru	20391175	20391825
	Oryza sativa	osaChr2	osa_LOC_Os02g43790osa	26422182	26423485
		osaChr2	osa_LOC_Os02g43820osa	26456450	26457994
		osaChr4	osa_LOC_Os04g46220osa	27370862	27373629
		osaChr4	osa_LOC_Os04g46240osa	27398303	27399259
		osaChr4	osa_LOC_Os04g46250osa	27408986	27410461
		osaChr7	osa_LOC_Os07g22730osa	12826359	12827317
		osaChr7	osa_LOC_Os07g22770osa	12846933	12848586
		osaChr9	osa_LOC_Os09g39810osa	22821581	22821976
		osaChr9	osa_LOC_Os09g39850osa	22847286	22847936
	Petunia axillaris	pax_00078	pax_00078g00181	1877690	1878280
		pax_00078	pax_00078g00195	1970673	1972205
		pax_00078	pax_00078g00211	2094519	2095112
		pax_00167	pax_00167g00082	888850	889512
		pax_00167	pax_00167g00083	808740	809324
		pax_00167	pax_00167g00084	835858	836727
		pax_00271	pax_00271g00053	579856	580695
		pax_00271	pax_00271g00057	553242	553991
		pax_00271	pax_00271g00061	601215	602006
		pax_00271	pax_00271g00062	629152	629682
		pax_00475	pax_00475g00061	607429	607962
		pax_00475	pax_00475g00071	762973	763668
		pax_00475	pax_00475g00077	733905	734708
		pax_00613	pax_00613g00021	195225	197006
		pax_00613	pax_00613g00022	258450	258929
		pax_00024	pax_00024g00271	2685825	2686214
		pax_00024	pax_00024g00272	2695329	2695811
	Pyrus x bretschneideri	pbrChr10	pbr_016184.1	3955347	3956150
		pbrChr10	pbr_016185.1	3959146	3960272
		pbrChr12	pbr_001361.1	18506602	18507306
		pbrChr12	pbr_001362.1	18514494	18515901
		pbrChr12	pbr_001363.1	18529946	18530908
		pbrChr12	pbr_035774.1	17490144	17491441
		pbrChr12	pbr_035775.1	17437442	17438251
		pbrChr12	pbr_035787.1	17195571	17196380
		pbrChr12	pbr_035788.1	17142423	17143478
		pbrChr1	pbr_015697.1	175631	176703
		pbrChr1	pbr_015698.1	200932	202431
		pbrChr1	pbr_015699.1	206902	207567
		pbrChr4	pbr_023899.1	10904808	10905973
		pbrChr4	pbr_023902.1	10992755	10994106
		pbrChr5	pbr_000435.1	25409011	25409583
		pbrChr5	pbr_000436.1	25407081	25407872
		pbrChr5	pbr_032878.1	12457836	12458555
		pbrChr5	pbr_032879.1	12515714	12516535
		pbrChr5	pbr_032880.1	12556338	12557159
		pbrChr7	pbr_025987.1	5194249	5194938
		pbrChr7	pbr_025988.1	5206340	5207053
		pbrChr7	pbr_025990.1	5229256	5229852
		pbrChr7	pbr_025993.1	5243872	5244663
		pbrChr7	pbr_026000.1	5297867	5298619
		pbrChr7	pbr_026017.1	5459746	5460498
		pbrChr7	pbr_026023.1	5513142	5513933
		pbrChr7	pbr_026026.1	5527954	5528550
		pbrscaffold195.0	pbr_012684.1	155752	157255
		pbrscaffold195.0	pbr_012685.1	178826	180376
		pbrscaffold195.0	pbr_012686.1	183519	184184
		pbrscaffold990.0	pbr_042548.1	27234	28376
		pbrscaffold990.0	pbr_042549.1	112315	113457
		pbrChr10	pbr_011103.1	9054972	9055433
		pbrChr10	pbr_011104.1	9049034	9049471
		pbrscaffold351.0.1	pbr_023045.1	109321	109785
		pbrscaffold351.0.1	pbr_023047.1	127923	128321
		pbrChr5	pbr_025352.1	18558678	18559130
		pbrChr5	pbr_025353.1	18552583	18553059
		pbrChr16	pbr_030540.1	17361954	17362373
		pbrChr16	pbr_030541.1	17346871	17347332
	Phoenix dactylifera	PdacNW_008246541.1	Pdac103704662	917230	918328
		PdacNW_008246541.1	Pdac103704663	945573	946984
		PdacNW_008246653.1	Pdac103713218	353561	354660
		PdacNW_008246653.1	Pdac103713220	361350	366209
		PdacNW_008247068.1	Pdac103722685	100477	101277
		PdacNW_008247068.1	Pdac103722686	106963	108175
	Phalaenopsis equestris	pepscaf_000094	peq_06014	468236	468802
		pepscaf_000094	peq_06015	474707	475883
	Prunus mume	pmuPa2	pmu_009382	40612789	40613565
		pmuPa2	pmu_009384	40626940	40627356
		pmuPa3	pmu_010367	4100889	4101683
		pmuPa3	pmu_010368	4102917	4103480
		pmuPa5	pmu_017696	13344775	13345593
		pmuPa5	pmu_017697	13354118	13354774
		pmuPa5	pmu_017698	13360184	13360831
		pmuPa5	pmu_017699	13367409	13368134
		pmuPa5	pmu_017700	13369333	13369986
		pmuPa5	pmu_019544	24433452	24434141
		pmuPa5	pmu_019545	24436802	24437746
		pmuPa5	pmu_019546	24449955	24450716
		pmuPa6	pmu_020605	3938626	3939096
		pmuPa6	pmu_020606	3939865	3940329
	Prunus persica	ppePp01	ppe_1G037800	2621431	2622231
		ppePp01	ppe_1G037900	2632301	2633915
		ppePp02	ppe_2G129300	18646898	18647717
		ppePp02	ppe_2G129400	18654263	18655251
		ppePp02	ppe_2G129500	18660396	18661137
		ppePp02	ppe_2G129600	18669211	18670281
		ppePp02	ppe_2G129700	18671315	18671986
		ppePp02	ppe_2G272300	27560942	27562375
		ppePp02	ppe_2G272400	27567702	27569611
		ppePp02	ppe_2G272500	27571734	27572894
		ppePp04	ppe_4G055500	2667165	2668806
		ppePp04	ppe_4G055600	2669616	2670410
		ppePp05	ppe_5G061800	6745843	6747365
		ppePp05	ppe_5G062000	6758952	6760485
		ppePp08	ppe_8G224700	20247329	20248189
		ppePp08	ppe_8G224800	20248732	20249196
	Populus trichocarpa	ptrChr01	ptr_001G079600	6308025	6309414
		ptrChr01	ptr_001G079800	6317171	6318328
		ptrChr01	ptr_001G079900	6327580	6328837
		ptrChr01	ptr_001G154100	12708418	12709598
		ptrChr01	ptr_001G154200	12722218	12723517
		ptrChr02	ptr_002G039000	2513503	2514684
		ptrChr02	ptr_002G039100	2517840	2519129
		ptrChr03	ptr_003G080600	10889310	10890492
		ptrChr03	ptr_003G081200	10924361	10925537
		ptrChr03	ptr_003G150700	16480419	16481852
		ptrChr03	ptr_003G150800	16494209	16495755
		ptrChr03	ptr_003G151000	16497944	16499241
		ptrChr04	ptr_004G051700	4029029	4030020
		ptrChr04	ptr_004G051800	4034034	4035142
		ptrChr05	ptr_005G223200	23399681	23400792
		ptrChr05	ptr_005G223300	23405523	23406788
		ptrChr11	ptr_011G061700	5500125	5501470
		ptrChr11	ptr_011G061800	5505509	5506354
		ptrChr14	ptr_014G046600	3646814	3647494
		ptrChr14	ptr_014G046700	3650420	3651103
		ptrChr14	ptr_014G046900	3657184	3657916
		ptrChr14	ptr_014G047000	3662187	3662768
		ptrChr02	ptr_002G039200	2532080	2532508
		ptrChr02	ptr_002G039300	2535162	2535608
		ptrChr08	ptr_008G166000	11319786	11320202
		ptrChr08	ptr_008G166100	11322629	11323306
		ptrChr10	ptr_010G072400	9933179	9933829
		ptrChr10	ptr_010G072600	9937862	9938278
	Phaseolus vulgaris	pvuChr01	pvu_001G160200	41973984	41974619
		pvuChr01	pvu_001G160300	41988449	41989014
		pvuChr01	pvu_001G160500	42037682	42038650
		pvuChr02	pvu_002G055700	5668036	5669347
		pvuChr02	pvu_002G055800	5691260	5692900
		pvuChr06	pvu_006G179700	28949911	28950707
		pvuChr06	pvu_006G179800	28956271	28957252
		pvuChr07	pvu_007G193300	43116184	43117296
		pvuChr07	pvu_007G193700	43194246	43194881
		pvuChr07	pvu_007G241600	48138008	48139162
		pvuChr07	pvu_007G241800	48154568	48155203
		pvuChr08	pvu_008G046400	4004959	4005582
		pvuChr08	pvu_008G046500	4010611	4011156
		pvuChr09	pvu_009G240800	35418233	35418610
		pvuChr09	pvu_009G240900	35430515	35430877
		pvuChr10	pvu_010G050500	8020695	8021348
		pvuChr10	pvu_010G050600	8042080	8042795
		pvuChr10	pvu_010G050700	8078193	8078828
		pvuChr10	pvu_010G050800	8082893	8083593
		pvuChr01	pvu_001G160100	41963965	41964626
		pvuChr01	pvu_001G160400	42010504	42011278
		pvuChr07	pvu_007G128000	27559597	27560279
		pvuChr07	pvu_007G128100	27720034	27720477
		pvuChr07	pvu_007G193400	43136157	43136600
		pvuChr07	pvu_007G193900	43237645	43238058
		pvuChr07	pvu_007G272800	51105207	51105858
		pvuChr07	pvu_007G272900	51111180	51111614
	Ricinus communis	rco29584	rco_29584.t000001	11925	12651
		rco29584	rco_29584.t000004	27944	28408
		rco29900	rco_29900.t000021	135205	136142
		rco29900	rco_29900.t000023	141404	142144
		rco30147	rco_30147.t000600	1373108	1374186
		rco30147	rco_30147.t000602	1392352	1393549
		rco30174	rco_30174.t000152	132987	133652
		rco30174	rco_30174.t000153	135751	136428
		rco30174	rco_30174.t000154	144844	145458
		rco30174	rco_30174.t000156	151708	152379
	Rubus occidentalis	rocS0018	roc_G04602	4070	4738
		rocS0018	roc_G04604	7410	8300
		rocS0018	roc_G04605	17637	18518
		rocS0021	roc_G05189	132052	132558
		rocS0021	roc_G05190	140917	141723
		rocS0090	roc_G11781	229025	230047
		rocS0090	roc_G11782	240298	241155
		rocS0100	roc_G12427	38577	39296
		rocS0100	roc_G12430	58393	58791
		rocS0351	roc_G21421	117871	118569
		rocS0351	roc_G21422	135185	136006
		rocS0618	roc_G25292	39976	40692
		rocS0618	roc_G25293	45498	46217
		rocS0631	roc_G25398	6651	7541
		rocS0631	roc_G25400	10213	10881
		rocS0420	roc_G22771	89231	89692
		rocS0420	roc_G22772	94157	94630
		rocS0420	roc_G22773	97256	97696
	Raphanus raphanistrum	rrarra_16963	rra_16963_p1	886	1299
		rrarra_16963	rra_16963_p2	2633	3007
		rrarra_198	rra_198_p10	36646	38883
		rrarra_198	rra_198_p11	40262	40613
		rrarra_198	rra_198_p12	40722	42379
		rrarra_198	rra_198_p1	2904	3812
		rrarra_3527	rra_3527_p1	959	1914
		rrarra_3527	rra_3527_p2	7933	8838
	Sorghum bicolor	sbiChr01	sbi_001G234500	23137237	23137653
		sbiChr01	sbi_001G234700	23213011	23213933
		sbiChr02	sbi_002G069100	6857559	6859481
		sbiChr02	sbi_002G069166	6888084	6888908
		sbiChr02	sbi_002G069400	6916542	6917558
		sbiChr02	sbi_002G139300	21877278	21878209
		sbiChr02	sbi_002G139400	21922505	21923790
		sbiChr04	sbi_004G296900	63649002	63650497
		sbiChr04	sbi_004G297100	63669372	63670307
		sbiChr05	sbi_005G103000	18101943	18102815
		sbiChr05	sbi_005G103100	18194062	18194910
		sbiChr06	sbi_006G167800	52482486	52486369
		sbiChr06	sbi_006G167900	52514924	52516754
		sbiChr06	sbi_006G168000	52528163	52529167
		sbiChr06	sbi_006G168100	52544852	52546421
		sbiChr06	sbi_006G168200	52557698	52559012
	Cajanus cajan	Scaffold000061	cca_29026	601684	602202
		Scaffold000061	cca_29028	625489	625998
		Scaffold000061	cca_29029	653688	654200
		Scaffold000401	cca_24779	446839	447327
		Scaffold000401	cca_24780	452268	453086
		Scaffold127595	cca_41189	214683	215213
		Scaffold127595	cca_41192	250522	251127
		Scaffold128933	cca_39840	66475	67011
		Scaffold128933	cca_39843	132868	133341
		Scaffold133211	cca_34782	28980	29609
		Scaffold133211	cca_34787	98579	99454
		Scaffold135081	cca_31473	349064	349696
		Scaffold135081	cca_31478	398661	399305
		ccaLG09	cca_22554	4688269	4688694
		ccaLG09	cca_22557	4714069	4714482
		ccaLG03	cca_09682	17024275	17024745
		ccaLG03	cca_09683	17031790	17032398
		ccaLG08	cca_16402	11791877	11792269
		ccaLG08	cca_16403	11827737	11828135
		ccaLG08	cca_16407	11864469	11864798
		ccaLG08	cca_16410	11881714	11882112
		ccaLG11	cca_01658	18161360	18162208
		ccaLG11	cca_01661	18198304	18199017
		ccaLG11	cca_03452	38058055	38058465
		ccaLG11	cca_03453	38072507	38073130
		ccaLG11	cca_03454	38082015	38082806
		Scaffold000061	cca_29022	565769	566173
		Scaffold000061	cca_29030	659657	660076
	Sesamum indicum	SInLG12	sin_1005329	4587686	4588468
		SInLG12	sin_1005330	4589485	4590279
		SInLG1	sin_1013876	16381694	16382329
		SInLG1	sin_1013877	16384898	16385443
		SInLG1	sin_1013878	16388906	16389481
		SInLG4	sin_1016730	11389352	11390938
		SInLG4	sin_1016731	11399058	11400515
		SInLG4	sin_1016732	11416755	11417888
		SInLG6	sin_1018534	11311931	11313050
		SInLG6	sin_1018537	11337497	11338213
		SInLG8	sin_1011988	4878923	4879396
		SInLG8	sin_1011989	4868406	4869610
		SInLG8	sin_1011991	4848380	4848820
		SInscaffold00128	sin_1002608	37762	39116
		SInscaffold00128	sin_1002609	48480	49812
		SInscaffold00128	sin_1002610	64065	65456
		SInLG6	sin_1009676	2428544	2429035
		SInLG6	sin_1009677	2434830	2435946
		SInLG10	sin_1001618	2427135	2427612
		SInLG10	sin_1001619	2436770	2437174
	Sisymbrium irio	sir_scaffold1515	sir_scaffold1515_91sir	471505	472474
		sir_scaffold1515	sir_scaffold1515_92sir	479411	480313
		sir_scaffold1547	sir_scaffold1547_44sir	168717	169466
		sir_scaffold1547	sir_scaffold1547_45sir	171145	171768
		sir_scaffold276	sir_scaffold276_89sir	566673	567565
		sir_scaffold276	sir_scaffold276_90sir	574411	574818
	Setaria italica	sItscaffold_1	sit_1G257300	33209267	33210634
		sItscaffold_1	sit_1G257600	33227413	33228886
		sItscaffold_2	sit_2G073100	6110723	6111634
		sItscaffold_2	sit_2G073200	6122021	6122923
		sItscaffold_2	sit_2G138200	15918533	15918931
		sItscaffold_2	sit_2G138400	16029690	16030517
		sItscaffold_2	sit_2G156100	22685529	22686630
		sItscaffold_2	sit_2G156200	22698299	22699950
		sItscaffold_8	sit_8G097900	12851773	12852429
		sItscaffold_8	sit_8G098000	12875702	12876751
		sItscaffold_8	sit_8G098100	12885977	12887126
	Solanum lycopersicum	slych01	sly_01g090300.2sly	75727780	75728496
		slych01	sly_01g090310.2sly	75736121	75736820
		slych01	sly_01g090320.2sly	75741119	75741760
		slych01	sly_01g090340.2sly	75789643	75790630
		slych01	sly_01g090370.1sly	75831429	75832094
		slych02	sly_02g077360.1sly	36895267	36896043
		slych02	sly_02g077370.1sly	36901000	36901485
		slych03	sly_03g093530.1sly	48350256	48351303
		slych03	sly_03g093540.1sly	48354043	48354729
		slych03	sly_03g093550.1sly	48374208	48374933
		slych03	sly_03g093560.1sly	48392056	48392790
		slych03	sly_03g093610.1sly	48476779	48477507
		slych05	sly_05g051180.1sly	60577494	60578126
		slych05	sly_05g051200.1sly	60588307	60588981
		slych05	sly_05g052030.1sly	61516679	61517284
		slych05	sly_05g052040.1sly	61530247	61531344
		slych05	sly_05g052050.1sly	61543529	61544233
		slych08	sly_08g078170.1sly	59163031	59163744
		slych08	sly_08g078180.1sly	59176654	59177358
		slych08	sly_08g078190.1sly	59192455	59193423
		slych09	sly_09g089920.1sly	64870292	64870750
		slych09	sly_09g089930.1sly	64891312	64892034
		slych11	sly_11g011740.1sly	4715457	4715987
		slych11	sly_11g011750.1sly	4727655	4728155
		slych03	sly_03g005500.1sly	383586	383975
		slych03	sly_03g005510.1sly	387846	388373
		slych09	sly_09g066340.1sly	60368801	60369196
		slych09	sly_09g066350.1sly	60379419	60379889
	Solanum melongena	sme_00984.1	sme_00984.1_g00004.1	53570	54277
		sme_00984.1	sme_00984.1_g00005.1	68017	70027
		sme_02014.1	sme_02014.1_g00005.1	31717	32567
		sme_02014.1	sme_02014.1_g00007.1	52166	53254
		sme_02014.1	sme_02014.1_g00008.1	64296	65333
		sme_04475.1	sme_04475.1_g00002.1	30754	32297
		sme_04475.1	sme_04475.1_g00003.1	37308	38217
		sme_05774.1	sme_05774.1_g00004.1	28136	29207
		sme_05774.1	sme_05774.1_g00005.1	32902	33787
		sme_09500.1	sme_09500.1_g00002.1	13216	14030
		sme_09500.1	sme_09500.1_g00003.1	17585	18517
		sme_11242.1	sme_11242.1_g00001.1	7036	8053
		sme_11242.1	sme_11242.1_g00004.1	25624	26577
		sme_00595.1	sme_00595.1_g00010.1	87706	88337
		sme_00595.1	sme_00595.1_g00011.1	91831	92637
	Spinacia oleracea	solscaffold1763	sol_011330_gdsx.t1	65146	66512
		solscaffold1763	sol_011340_ydgz.t1	81896	83033
		solscaffold26169	sol_129920_pdnh.t1	17076	17797
		solscaffold26169	sol_129930_dnqd.t1	27774	28631
	Schrenkiella parvula	SPaSp2	spa_c0003_00554	5857312	5858085
		SPaSp2	spa_c0003_00555	5859285	5859890
		SPaSp2	spa_c0003_01718	10781124	10782050
		SPaSp2	spa_c0003_01719	10785404	10786141
		SPaSp7	spa_c0006_00776	8814970	8815743
		SPaSp7	spa_c0006_00777	8819220	8820140
		SPaSp3	spa_c0005_02076	7619741	7620163
		SPaSp3	spa_c0005_02077	7621879	7622295
	Solanum pennellii	Spech01	spe_01g036090.1	94120763	94121567
		Spech01	spe_01g036100.1	94128863	94129491
		Spech01	spe_01g036120.1	94203910	94204894
		Spech01	spe_01g036130.1	94244619	94245354
		Spech02	spe_02g022260.1	45819354	45820270
		Spech02	spe_02g022270.1	45847681	45848631
		Spech03	spe_03g024350.1	56956061	56956803
		Spech03	spe_03g024370.1	56964540	56967116
		Spech03	spe_03g024400.1	56980298	56982746
		Spech03	spe_03g024410.1	56983207	56984366
		Spech03	spe_03g024430.1	57028865	57029870
		Spech05	spe_05g029560.1	73237815	73239097
		Spech05	spe_05g029570.1	73262869	73263845
		Spech05	spe_05g030580.1	74250032	74251349
		Spech05	spe_05g030590.1	74262213	74263849
		Spech05	spe_05g030600.1	74282388	74283392
		Spech08	spe_08g026660.1	66408244	66409148
		Spech08	spe_08g026670.1	66432193	66433118
		Spech08	spe_08g026680.1	66447987	66449140
		Spech11	spe_11g006570.1	4752380	4753172
		Spech11	spe_11g006580.1	4756540	4757260
		Spech11	spe_11g006590.1	4764690	4768162
		Spech03	spe_03g001520.1	387632	388152
		Spech03	spe_03g001530.1	395451	396193
		Spech09	spe_09g028040.1	76169888	76170468
		Spech09	spe_09g028060.1	76200495	76201049
	Solanum tuberosum	stuchr01	stu_00025989	75643761	75644514
		stuchr01	stu_00025991	75556327	75556848
		stuchr01	stu_00026046	75741462	75742148
		stuchr01	stu_00026048	75688598	75689278
		stuchr01	stu_00026049	75532570	75533178
		stuchr01	stu_00040573	75765613	75766269
		stuchr01	stu_00041045	75547751	75548293
		stuchr01	stu_00046672	75593488	75594147
		stuchr02	stu_00010719	54297119	54297904
		stuchr02	stu_00010724	54289713	54290693
		stuchr05	stu_00014594	55108011	55108954
		stuchr05	stu_00014610	55089089	55090186
		stuchr05	stu_00016003	56553653	56555116
		stuchr05	stu_00016004	56538102	56538946
		stuchr05	stu_00016006	56569421	56570393
		stuchr08	stu_00026232	38181611	38182853
		stuchr08	stu_00026260	38145840	38147104
		stuchr08	stu_00026261	38158352	38159293
		stuchr11	stu_00013255	2595983	2596519
		stuchr11	stu_00013256	2590776	2591370
		stuchr11	stu_00013257	2583542	2584051
		stuchr12	stu_00010750	35922782	35923803
		stuchr12	stu_00010753	35979750	35980784
		stuchr12	stu_00036566	35985872	35986609
		stuchr12	stu_00040046	35991189	35991926
		stuchr03	stu_00013401	805382	805759
		stuchr03	stu_00013450	810800	811441
		stuchr09	stu_00017233	48313072	48314065
		stuchr09	stu_00046646	48308342	48308782
		stuchr09	stu_00010309	39397072	39397744
		stuchr09	stu_00040918	39331610	39332026
	Juglans regia	super248	jre_00015336	149446	150009
		super248	jre_00015337	152101	152940
		super43	jre_00019862	140178	140885
		super43	jre_00019864	173951	174739
		super576	jre_00010091	46430	46990
		super576	jre_00010092	49223	50098
		JCf7180001222232	jre_00005577	826714	827136
		JCf7180001222232	jre_00005578	827952	828440
		JCf7180001221137	jre_00022831	15714	16193
		JCf7180001221137	jre_00022832	19669	20088
		JCf7180001222123	jre_00000070	3088670	3089128
		JCf7180001222123	jre_00000071	3095683	3096108
		JCf7180001222072	jre_00003690	1154154	1155023
		JCf7180001222072	jre_00003691	1247090	1248019
		JCf7180001222072	jre_00003692	1271373	1272362
		JCf7180001222184	jre_00005201	1184280	1185101
		JCf7180001222184	jre_00005202	1197969	1199000
		JCf7180001222293	jre_00008721	1042096	1042839
		JCf7180001222293	jre_00008722	1046506	1047417
		JCf7180001222293	jre_00008723	1056535	1057338
	Theobroma cacao	tcascaffold_1	tca_004052	28877420	28890359
		tcascaffold_1	tca_004062	28920885	28921600
		tcascaffold_1	tca_005704	37873047	37876611
		tcascaffold_1	tca_005705	37876702	37877894
		tcascaffold_1	tca_005706	37881292	37882263
		tcascaffold_1	tca_005707	37883367	37885391
		tcascaffold_3	tca_014845	24752257	24754171
		tcascaffold_3	tca_014847	24766876	24771356
		tcascaffold_3	tca_014850	24777616	24778598
		tcascaffold_3	tca_015898	30186219	30187603
		tcascaffold_3	tca_015902	30219405	30222610
		tcascaffold_6	tca_029772	24261568	24262857
		tcascaffold_6	tca_029773	24264167	24265846
		tcascaffold_4	tca_020869	30622779	30623388
		tcascaffold_4	tca_020870	30625573	30628257
	Tarenaya hassleriana	THascaffold00005	tha_Th2v10626	6504593	6505672
		THascaffold00005	tha_Th2v10628	6516014	6516823
		THascaffold00007	tha_Th2v13893	6260500	6261078
		THascaffold00007	tha_Th2v13894	6262682	6263458
		THascaffold00024	tha_Th2v24053	1080652	1081467
		THascaffold00024	tha_Th2v24054	1082647	1083246
		THascaffold00017	tha_Th2v19412	681473	681913
		THascaffold00017	tha_Th2v19413	683202	683672
		THascaffold00036	tha_Th2v24575	220995	221441
		THascaffold00036	tha_Th2v24576	223910	224305
	Thellungiella halophila	thhscaffold_13	thh_10022200m	497683	498090
		thhscaffold_13	thh_10022374m	487612	488271
		thhscaffold_20	thh_10000931m	2286426	2287575
		thhscaffold_20	thh_10001003m	2279911	2280878
		thhscaffold_6	thh_10005285m	2407630	2408226
		thhscaffold_6	thh_10005566m	2405211	2405969
	Trifolium pratense	tpr_LG1	tpr_gene19123	11299081	11300009
		tpr_LG1	tpr_gene19133	11275760	11276768
		tpr_LG1	tpr_gene26432	25174207	25175012
		tpr_LG1	tpr_gene26452	25091194	25103452
		tpr_LG4	tpr_gene11650	7560822	7561615
		tpr_LG4	tpr_gene11756	7558526	7559547
		tpr_LG1	tpr_gene26446	25140703	25141572
		tpr_LG1	tpr_gene26458	25120415	25121492
	Thellungiella salsuginea	tsach2-49	tsa_Ts2g16250	226718	228034
		tsach2-49	tsa_Ts2g16260	233845	234872
		tsach2-53	tsa_Ts2g29970	3607257	3608125
		tsach2-53	tsa_Ts2g29980	3609457	3610544
		tsach3-08	tsa_Ts3g22340	414967	416148
		tsach3-08	tsa_Ts3g22350	423764	424757
	Utricularia gibba	ugiScf00016	ugi_Scf00016.g2326ugi	125575	126103
		ugiScf00016	ugi_Scf00016.g2327ugi	128717	129266
		ugiScf00151	ugi_Scf00151.g10670ugi	11360	11798
		ugiScf00151	ugi_Scf00151.g10671ugi	12744	13215
	Vigna angularis	van11	van_11g05820.1	8779207	8779950
		van11	van_11g05880.1	8800944	8801794
		van6	van_06g13790.3	16031551	16031979
		van6	van_06g13800.3	16084754	16085488
		van6	van_06g23010.1	32562900	32563676
		van6	van_06g23100.1	32602939	32603577
		van7	van_07g03500.1	3878853	3879671
		van7	van_07g03530.1	3866348	3867058
		van8	van_08g05020.1	9885243	9885746
		van8	van_08g05040.1	9865861	9869035
		van8	van_08g05060.1	9856752	9857345
		vanscaffold_370	van_0370s00210.1	315897	316595
		vanscaffold_370	van_0370s00250.1	345166	350339
		van6	van_06g09880.1	11509319	11509759
		van6	van_06g09890.1	11532228	11532656
		van6	van_06g25540.1	36602780	36603235
		van6	van_06g25570.3	36615776	36616222
		vanscaffold_370	van_0370s00200.1	332853	333844
		vanscaffold_370	van_0370s00260.1	355071	357036
	Vigna radiata	vraVr08	vra_08g03620	6150419	6151015
		vraVr08	vra_08g03640	6179166	6183031
		vraVr08	vra_08g06830	16915934	16916572
		vraVr08	vra_08g06860	17059342	17059947
		vraVr09	vra_09g05600	8070462	8070965
		vraVr09	vra_09g05610	8077003	8077656
		vraVr09	vra_09g05620	8084733	8087184
		vraVr09	vra_09g05630	8091544	8094038
		vraVr03	vra_03g01550	2056392	2057396
		vraVr03	vra_03g01570	2089699	2090139
	Vitis vinifera	vvichr15	vvi_01018270001	12235112	12235735
		vvichr15	vvi_01018271001	12230432	12231049
		vvichr15	vvi_01018272001	12223557	12224174
		vvichr16	vvi_01013905001	6635678	6636951
		vvichr16	vvi_01013913001	6676172	6677138
		vvichr16	vvi_01013914001	6692473	6693594
		vvichr16	vvi_01013916001	6705921	6706748
		vvichr16	vvi_01013917001	6726119	6741140
		vvichr16	vvi_01013918001	6743260	6744066
		vvichr16	vvi_01013923001	6847616	6850269
		vvichr16	vvi_01013924001	6870574	6871530
		vvichr16	vvi_01013929001	6903437	6904334
		vvichr16	vvi_01013931001	6973917	6979318
		vvichr16	vvi_01013935001	7044817	7045876
		vvichr7	vvi_01028313001	6023811	6027631
		vvichr7	vvi_01028314001	6029368	6029826
		vvichr7	vvi_01028315001	6041362	6043169
	Xerophyta viscosa	Xvis03_scaffold12	Xvis03_204714	1156842	1157384
		Xvis03_scaffold12	Xvis03_204715	1160311	1160874
		Xvis03_scaffold187	Xvis03_224614	121140	122075
		Xvis03_scaffold187	Xvis03_224615	127849	128670
		Xvis03_scaffold187	Xvis03_224616	140369	140914
		Xvis03_scaffold187	Xvis03_224617	149626	150760
		Xvis03_scaffold18	Xvis03_209462	45171	45734
		Xvis03_scaffold18	Xvis03_209463	49693	50217
		Xvis03_scaffold1	Xvis03_200610	7633150	7633989
		Xvis03_scaffold1	Xvis03_200611	7640048	7642209
		Xvis03_scaffold1	Xvis03_200613	7651597	7652436
		Xvis03_scaffold1	Xvis03_200614	7658780	7659607
		Xvis03_scaffold1	Xvis03_200615	7664640	7665473
		Xvis03_scaffold2	Xvis03_201536	2435069	2435845
		Xvis03_scaffold2	Xvis03_201537	2442104	2443006
		Xvis03_scaffold2	Xvis03_201538	2457521	2458408
		Xvis03_scaffold36	Xvis03_213044	1695208	1696143
		Xvis03_scaffold36	Xvis03_213045	1701952	1702869
		Xvis03_scaffold36	Xvis03_213047	1714509	1715204
		Xvis03_scaffold36	Xvis03_213048	1723925	1724895
		Xvis03_scaffold4	Xvis03_202946	2735667	2736191
		Xvis03_scaffold4	Xvis03_202947	2739912	2740661
		Xvis03_scaffold55	Xvis03_216786	407523	408392
		Xvis03_scaffold55	Xvis03_216788	423063	423761
		Xvis03_scaffold60	Xvis03_209196	168384	168839
		Xvis03_scaffold60	Xvis03_209197	171769	172332
		Xvis03_scaffold8	Xvis03_206312	1804162	1804776
		Xvis03_scaffold8	Xvis03_206313	1812451	1812825
	Ziziphus jujuba	ZjujNC_029679.1	Zjuj107411160	3890167	3891562
		ZjujNC_029679.1	Zjuj107411165	3886537	3889831
		ZjujNC_029681.1	Zjuj107414104	19362034	19368994
		ZjujNC_029681.1	Zjuj107414106	19390637	19391811
		ZjujNC_029687.1	Zjuj107425825	706784	707539
		ZjujNC_029687.1	Zjuj107425826	735924	736328
		ZjujNC_029687.1	Zjuj107425903	721110	722383
		ZjujNC_029689.1	Zjuj107430378	8599164	8600182
		ZjujNC_029689.1	Zjuj107430379	8616690	8618027
		ZjujNW_015453509.1	Zjuj107435141	171379	172293
		ZjujNW_015453509.1	Zjuj107435142	182595	183257
		ZjujNW_015453509.1	Zjuj107435149	188418	189413
		ZjujNW_015453509.1	Zjuj107435150	164134	165064
		ZjujNW_015453957.1	Zjuj107405532	23145	23687
		ZjujNW_015453957.1	Zjuj107405534	29773	30528
		ZjujNW_015453957.1	Zjuj107405536	16657	17803
		ZjujNW_015454237.1	Zjuj107406476	22987	24195
		ZjujNC_029687.1	Zjuj107425900	729713	730956
		ZjujNC_029687.1	Zjuj107425901	731593	732097
		ZjujNC_029687.1	Zjuj107425913	734280	734790
		ZjujNW_015453957.1	Zjuj107405538	6873	7436
		ZjujNW_015453957.1	Zjuj107405537	8110	8999
	Zea mays	zma2	zma_GRMZM2G475678	21187724	21188794
		zma2	zma_GRMZM5G805505	21231379	21232602
	Zea mays -V4	ZmayNC_024460.2	Zmay100272603	21893294	21894517
		ZmayNC_024460.2	Zmay100285687	21962584	21963919
		ZmayNC_024460.2	Zmay103646120	21849584	21855159
	Zostera marina	zomscaffold_106	zom_106g00240	231350	232513
		zomscaffold_106	zom_106g00250	241308	242402
		zomscaffold_42	zom_42g00960	551395	553196
		zomscaffold_42	zom_42g00970	555894	557040
		zomscaffold_43	zom_43g00930	733121	733966
		zomscaffold_43	zom_43g00940	742451	742927
X	Asparagus officinalis	AoffNC_033799.1	Aoff109846288	70237944	70238809
		AoffNC_033799.1	Aoff109846289	70240679	70241261
	Amborella trichopoda	Atrscaffold00010	atr_scaffold00010.53atr	1129731	1130695
		Atrscaffold00010	atr_scaffold00010.54atr	1190000	1190962
		Atrscaffold00010	atr_scaffold00010.55atr	1209851	1210813
	Beta vulgaris	bvu0098.scaffold00338	bvu_Bv_003300_iwmx	212800	213388
		bvu0098.scaffold00338	bvu_Bv_003310_ipmt	222150	223004
		bvu0098.scaffold00338	bvu_Bv_003320_epdu	229940	231133
		bvu0098.scaffold00338	bvu_Bv_003330_fefj	233410	234434
	Cleome gynandra	gyscaffold1074.1	cgy_21674	58397	59209
		gyscaffold1074.1	cgy_21675	103780	104542
	Chenopodium quinoa	Cquisca_2370	CquiAUR62003875	5648161	5648871
		Cquisca_2370	CquiAUR62003876	5653934	5654707
		Cquisca_4480	CquiAUR62001935	462836	463573
		Cquisca_4480	CquiAUR62001936	466394	467131
	Camelina sativa	CsatNC_025702.1	Csat104760997	10125915	10126980
		CsatNC_025702.1	Csat104763317	10127170	10128023
	Citrus sinensis	CSisca00094	csi_1g020801	440167	441716
		CSisca00094	csi_1g039390	391511	392705
	Daucus carota	dcaDCARv2_Chr2	dca_007860	37749871	37750587
		dcaDCARv2_Chr2	dca_007861	37752681	37753385
	Dendrobium catenatum	DcatNW_018254072.1	Dcat110099516	423807	426285
		DcatNW_018254072.1	Dcat110099595	430521	431176
	Eucalyptus grandis	egrChr09	egr_I00291	5684772	5686536
		egrChr09	egr_I00292	5762437	5763026
	Fragaria vesca	fveLG5	fve_06406	4022683	4026284
		fveLG5	fve_06407	4028847	4030970
	Glycine max	gmaChr04	gma_04G201700	47460459	47462955
		gmaChr04	gma_04G201900	47469417	47472044
	Ipomoea nil	InilNW_017619354.1	Inil109161894	940490	941606
		InilNW_017619354.1	Inil109161896	943629	944551
	Lactuca sativa	lg_4	Lsat4_166540	336702886	336703672
		lg_4	Lsat4_166580	336736699	336737136
		lg_4	Lsat4_166600	336761869	336762802
		lg_4	Lsat4_166640	336837204	336838321
		lg_4	Lsat4_166720	336887156	336887803
	Lupinus angustifolius	LangNC_032019.1	Lang109359779	17676502	17677910
		LangNC_032019.1	Lang109359782	17779364	17781340
	Lotus japonicus	ljachr5	lja_5g3v1937400.1lja	27342323	27358508
		ljachr5	lja_5g3v1937410.1lja	27356084	27358508
	Malus domestica	mdochr7	mdo_0000894895	4298479	4296814
		mdochr7	mdo_0000259085	4329759	4323859
		mdochr7	mdo_0000668122	4364702	4358671
		mdochr7	mdo_0000289945	4411566	4406539
		mdochr15	mdo_0000654314	23543330	23544205
		mdochr15	mdo_0000267651	23560339	23561750
		mdochr17	mdo_0000229036	6793072	6794777
		mdochr17	mdo_0000226099	6796354	6794832
		mdochr17	mdo_0000186131	6792611	6793905
	Morus notabilis	MnotNW_010365048.1	Mnot21387487	94266	95707
		MnotNW_010365048.1	Mnot21387489	118614	120073
	Medicago truncatula	mtrchr4	mtr_4g086160	33718625	33719422
		mtrchr4	mtr_4g086165	33720693	33721543
		mtrchr4	mtr_4g086190	33735270	33736376
		mtrchr7	mtr_7g020980	6566578	6569664
		mtrchr7	mtr_7g021010	6580663	6583753
	Nicotiana attenuata	Nattscf01007	Nattg23019	179671	180805
		Nattscf01007	Nattg23016	192119	193446
	Nicotiana sylvestris	NsylNW_009533799.1	Nsyl104214461	22246	23269
		NsylNW_009533799.1	Nsyl104214462	53855	54947
	Nicotiana tomentosiformis	NtomNW_008946241.1	Ntom104092627	49469	50341
		NtomNW_008946241.1	Ntom104092628	64074	65099
	Oryza rufipogon	oru2	oru_ORUFI02G21030.1oru	19320455	19321210
		oru2	oru_ORUFI02G21040.1oru	19328469	19329034
	Oryza sativa	osaChr2	osa_LOC_Os02g34260osa	20491113	20491868
		osaChr2	osa_LOC_Os02g34270osa	20498875	20499876
	Pyrus x bretschneideri	pbrscaffold1135.0	pbr_003219.1	62648	64012
		pbrscaffold1333.0	pbr_006526.1	19625	20681
		pbrChr17	pbr_006883.1	7051538	7052335
		pbrChr17	pbr_006884.1	7148166	7148963
		pbrChr6	pbr_029833.1	5962272	5964705
		pbrChr6	pbr_029834.1	5944893	5946250
		pbrChr6	pbr_029840.1	5905687	5908007
		pbrChr6	pbr_029841.1	5894760	5896456
	Prunus persica	ppePp05	ppe_5G141200	13135047	13137176
		ppePp05	ppe_5G141300	13140434	13143299
	Rubus occidentalis	rocS0005	roc_G01834	972526	974372
		rocS0005	roc_G01835	981282	983137
	Setaria italica	sItscaffold_1	sit_1G187800	27017962	27018907
		sItscaffold_1	sit_1G187900	27033887	27034958
		sItscaffold_1	sit_1G188000	27037404	27038325
	Solanum lycopersicum	slych02	sly_02g090770.1sly	46858589	46859200
		slych02	sly_02g090790.1sly	46871204	46871887
		slych02	sly_02g090800.1sly	46874221	46874616
	Solanum melongena	sme_00010.1	sme_00010.1_g00006.1	60286	61313
		sme_00010.1	sme_00010.1_g00008.1	67206	68211
	Solanum pennellii	Spech02	spe_02g035400.1	56581001	56581902
		Spech02	spe_02g035420.1	56595557	56596302
		Spech02	spe_02g035430.1	56598738	56599572
		Spech10	spe_10g022600.1	62764488	62766978
		Spech10	spe_10g022610.1	62795187	62796194
	Solanum tuberosum	stuchr02	stu_00004024	65154183	65155103
		stuchr02	stu_00004025	65161665	65162264
		stuchr10	stu_00008248	27149104	27150093
		stuchr10	stu_00008263	27174360	27175282
		stuchr10	stu_00008264	27158105	27158861
	Tarenaya hassleriana	THascaffold00001	tha_Th2v02873	14285639	14286513
		THascaffold00001	tha_Th2v02874	14292008	14292544
	Zea mays	ZmayNC_024459.2	Zmay103644479	21905244	21905771
		ZmayNC_024459.2	Zmay109940788	21910022	21910390
		ZmayNC_024459.2	Zmay103644485	21936738	21937094
